# Supplementary material for: Transcriptome Analysis of Gene Families Involved in Chemosensory Function in Spodoptera littoralis (Lepidoptera: Noctuidae)
Source: BMC Genomics. 2019 May 28;20:428. doi: 10.1186/s12864-019-5815-x (PMC6540431; doi:10.1186/s12864-019-5815-x)
Supplement: Supplementary file 1 — Metrics on Biological Samples. Includes input RNA concentration, purity, and also number of quality controlled and filtered read pairs per sequenced samples. (XLSX 39 kb) [file 12864_2019_5815_MOESM1_ESM.xlsx]

## Sheet: Sheet1
	RNA Quantity (ng/μL)	RNA Quality (A260/280)	Quality Control Filtered Read Pairs
Male Antenna-1	393	2.17	27536366
Male Antenna-2	383	2.17	26374885
Male Antenna-3	399	2.18	27109783
Male Brain-1	448	2.18	26455601
Male Brain-2	310	2.19	27059715
Male Brain-3	282	2.2	27028712
Male Body-1	3797	2.03	26727275
Male Body-2	2551	2.17	25714210
Male Proboscis-1	560	2.21	26827089
Male Total	Not Applicable	Not Applicable	240833636
Female Antenna-1	389	2.16	26357948
Female Antenna-2	313	2.17	26996879
Female Antenna-3	362	2.15	25900172
Female Brain-1	433	2.16	26999277
Female Brain-2	434	2.18	26570447
Female Brain-3	379	2.19	25866930
Female Body-1	1145	2.13	26424312
Female Body-2	1727	2.1	25711767
Female Proboscis-1	715	2.16	25629011
Female Total	Not Applicable	Not Applicable	236456743
