# Supplementary material for: Transcriptome Analysis of Gene Families Involved in Chemosensory Function in Spodoptera littoralis (Lepidoptera: Noctuidae)
Source: BMC Genomics. 2019 May 28;20:428. doi: 10.1186/s12864-019-5815-x (PMC6540431; doi:10.1186/s12864-019-5815-x)
Supplement: Supplementary file 2 — Bioinformatic Information for Male and Female Transcriptomes. Contains basic information on the transcriptomes at various stages of processing, including total number of sequences, mean sequence length, N50 and other parameters. (XLSX 35 kb) [file 12864_2019_5815_MOESM2_ESM.xlsx]

## Sheet: Sheet1
	Total Sequences	Component Clusters	Components with only 1 transcript	Sequences > 1kb length	Mean Sequence Length (bp)	n50	No. of sequences in upper N50
Male Transcriptome, pre-cd-hit-est	138749	87093	69663	35249	934.45	1918	18324
Male Transcriptome, post-cd-hit-est	124902	86977	71196	26669	804.69	1540	17082
Female Transcriptome, pre-cd-hit-est	139644	88282	70767	33352	875.13	1758	18930
Female Transcriptome, post-cd-hit-est	125915	88158	72247	25274	768.13	1447	17332
Total Sequences, Component Clusters, Components with one one sequence, and n50 derived from Trinity perl scripts: TrinityStats.pl and trinity_component_distribution.pl and
Sequences greater than 1kb length, Mean Sequence Length, and Number of sequences in upper N50 Half derived from in-house perl script: analysis_N50.pl
