# Supplementary material for: Transcriptome Analysis of Gene Families Involved in Chemosensory Function in Spodoptera littoralis (Lepidoptera: Noctuidae)
Source: BMC Genomics. 2019 May 28;20:428. doi: 10.1186/s12864-019-5815-x (PMC6540431; doi:10.1186/s12864-019-5815-x)
Supplement: Supplementary file 5 — S. littoralis OR protein sequences. Contains updated amino acid sequences for all annotated S. littoralis odorant receptors. (TXT 24 kb) [file 12864_2019_5815_MOESM5_ESM.txt]

>SlitORco
MMTKVKAQGLVSDLMPNIKLMQAAGHFLFNYHAENGGMSGLLRKIYASTHAILITIHFACMGINMAQYSDEVNELTANTITVLFFTHTIIKLGFFALNSKSFYRTLAVWNQSNSHPLFTESDARYHQIALTKMRRLLYFICGMTVLSVVSWVTLTFFGESVRLITSKETNETLTEVAPRLPLKAWYPFNAMSGTTYIIAFAFQVYWLLFSMAIANLMDVMFCSWLIFACEQLQHLKAIMKPLMELSASLDTYRPNTAELFRASSTEKSEKIPDTVDMDIRGIYSTQQDFGMTLRGAGGRLQTFGQQNNNPNGLTPKQEMLARSAIKYWVERHKHVVRLVASIGDTYGTALLFHMLVSTITLTLLAYQATKINGINVYAFSTIGYLSYTLGQVFHFCIFGNRLIEESSSVMEAAYSCQWYDGSEEAKTFVQIVCQQCQKAMSISGAKFFTVSLDLFASVLGAVVTYFMVLVQLK*
>SlitOR1
MDSNVDKTTLNSEKPEHYIHYIEMPLKLVACWDLFPNSATEKRKIFNDIYLGIVLFVLTHIPMVLTVHLYTEWQDIMSSLGTIADALPLLVSLVIVAYYAIYRRNLYELLNYLDKNFKYRSARGLTNMTMEQSCMTARRFGRIYTACTMFSVTMYATLPVIVHLWTKEPIQSWIYMDVTQPPFFEFVFMLSCLAQMYVGLAMGQFGVFFASNSILICGQLDLLCCSLRNARYTALLQRGVKHAALVALHSDIQRDEDHNYIYNFSEIKDSMYHYDERVTHNYVDAKTNFDIYSPEYDDATMEALRDCASLCQVVNKYKEMFESFVSPLLALRVVQVTLYLCTLLYAATLQFDMITVEYLAAVALDIFVYCYYGNQIILQADRVSTAAYQSMWHTMGIRPRKVLLNILLANRRPVVVRAGKFLPMDLHTFVVIIKTSFSYYTLLVNVNEK*
>SlitOR3
MDEAFLAFHRVLSFAGISIFAKQNWNSHRWLAHQTFNFIIGVLCFIFTTGFVVTNVSDFLLCIQGACIWTTGVIMTITLGVCLIFRKEFRSFLEEMVFRDHMLEMPLIDHILLVSPRGEKIQELRNLVTGSQEKLFKYTTLLLKSYVANVFLCATLYLCSPVYGMLVREDKSLRLLAFDMWFPWSLEDYTVYIISFIFHAYAGYLCCIAYPGLQSTIILLLGQLIRQTRILTFILLHMNELALEVTGVQDERWQDICTLILSQCVDHYVKIKRFSNRLNLICRPFYLTLILVAIMLVCMCSVKIAVSNKLSLDTFKYYIHEFCFILVVLMFCLIGQQVENECEALERAVTEKWYIFNHIHKSNVRIFKWALGQRMPIYIFGTITLSLPTFTWFIKTGMSFFTLVMSVLEEET*
>SlitOR4
MVNTFRGRLLNIRDRLKENSCVNLVWFINFLPNLAGFPLLSQKFKFFFWIVHTVLLFYVYLLGTAMYQTYFAEDFVDSINSFFNISVFILIGNDSWWLISKRNDLNDLLKMVKKNDDLIIESGRFQDVHQKLMKSIKIIVIMCYMFHFVNDVMIFIPSRTIGMDDFSTVSCVGMEPLTSSPNRQACMVVLALQELTAIVAVCSYDVALLFLFSHTTAVFQILYQDMTEFANISKSHETYYVVEDRLKNIVFRHVLALHTVRKLEDIYSVAIGIGFGLDAISMCLFFVLPLDVCLNFAPLIYHSLFIFFLYCFQGQRLTTASEKFEMAVYCCGWENLRVKERRQVLLMLKQAQKPVIVYAARVIPIRIHTFASTMQSIYKFVTIFKV*
>SlitOR5
MTNQKDLDFENIFKITTTALHISGSHPSVPKDLKWALKFTILHGTFALGFVTVIYSIIYHDLKEQNFVQICKDCVVFVLFCVTSLQYCVLLIHQDNLVLLIKNINSDYEQMQNLSDKEKQLMDKYMNLGAKVCRHWFVLVLVTCLIFLIKSVGFMCYYYLINDIKYIPYYDIKYPEFIEERKNENFSVFLITYCLMFYFALYSVLIYVAYVPLGPVFMLHASGLLEVVKNRIDDLFSDSNPEKIREKLKDVVMKLQYIYSIVDDMKTIFRFGYEVSLKGTAVLLPVTFYAVLEAAKNGEISMEFISFIAGGIVISAVPCYYSDLLMEKGEAVRLSLYMCGWEQHYDRRTRTTLQLMLLRALRPIAIQTLFRTLCLDALTDLFQQSYGIFNLMNAMWS*
>SlitOR6
MGLKKFLYEDESVQGITSPTDYLYVKLLRMTLRIIATWPQTELGEKEPVYLNVFLKYFYLVATIGCQIGSYCYLRTYSDELTMMEAGHNYIMIMMTFIDISRITSLTFSTEYRKLCKEFFTKMHLFYFKDISEHAMETHKRVHLISHLFTLWLLFQMLFGVPLFNLVPMYYNYAAGRYKPGGTQNSTFEHSMYYQYPFDTLTEIKGYIVANIINWILSSLCVIWFCMCDLILLLMVFNIWGHLRMLTYTLNNFPRPSVETTITIDGGLTVTSAIYSDEENVQIFRKLKECVDYHRRIVEFNSKVSDVFGPMLIIYYLYHQTSGCLLLLECSQMTAPVLMRYLPLTIVCTQQLIQLSVIFELIGTQSEKLPSAVYSVPWECMSISNKKFVIFFLMNVKEPIAVKPLGIANVGVTTMASILRTSLSYFTFLRSI*
>SlitOR7
MPKPLLFDGSLDKLGVLFRYSGMNLEKDIITPMDTIKHRWLYTLNYFSVLSAEIAGIYYIITGIVQGKSFIEVTSVAPCLTFSLLALIKCSYHHMYEKNIKELINLLRHLERKENDRTECADKQEIIDEEAGFLNKVINVLYVLNCCMIVVFDMTPMVLIAVKYYKTKQFEMLLPYLDVFSFIPYELVYWPFAYVHQIWSECMVLLSMAAADYLFFTCCTYIRIQFRLLQYDFERIIPDRSVSKEERFDEAEFRDKFRELVQWHQDLIRSAIILDIIYSKSTLFNFLSSSLVICLTGFNVTIVDDIVIIVTFLTFLSMALMQVFFLCFFADLMMTASLEVSNAVYNCKWYLGNTQVGKQLLLVQTRAQEPCKLTAAGFADVNLNAFMRVLSSAWSYFALLQTVYGR*
>SlitOR8
MESHQIDSLNINLMYFKFLGVWPGNNPWRFYNYYSKAFIMVFVIIFILLFSINFYFLPRQLNIFIEETIIYFTDLAVTSKVLTFVFMHEEIIEILDILECDLFQPEDDEEMIILENAKKSSKTYCKIIMIVSYLSSTLLILSPLISHLILGVELLLPICRYAFISDEYRLMFIYPIYLYQIVSIHFHVLYNVNVDIFFFGLMVLAIAQLDILDRKLRKVTDGNKVEDTDGEASRSPIDKNKEDVMKINQCIIHFIKVCRFCELIEDAFSATLFVQYSAASCIICVCLCRFTMPAEMGYIVFLASYMSLMISQMMAPCWLGTRLMDKSQLLAFSVYNCDWTSRSRQFKSNMRFFVDRANKPLSITGGKMFNLSLGTFTSIMNSAYSFFTLLQHFQKE*
>SlitOR9
MVEPFQKCLSQVNFFCKLLGMNIDYRGDSETLIQFLRSHKYFIAQFILFNSQNVSQISWVCEAVITGKSFLDVTYMIPCLIFCILSIFKGVSILYYAKYNYEFIVTMKNLLAGLTPSNEEHNIFMKTVIDKHVLMLTIIFKRMVNIVAVCLIMFALGPIFIMLSNYYKTKEVKLELPFIGYYPFNEYDLRIYPFMFLHQWWTSLFATLMVCGTDYFFFTCCTFIQIQFTILNYDMEKLVNDGSSSCDKDRLKELVLRHIELMRCVDIMEKIFSTSILFNALTSSVIICITGFNVSVVENVFMVGSFLAFLIFSVVEIFLYCYYGDIIMRSSMNVGNAIYNSCWYMTGVADRKLFLIIITRSQTPCELTAHGFAKINLYTFSSILSTAWSYFALLKTMYHPE*
>SlitOR10
MEAEKNTTIFLGRPKKILTAHGVWPHPNNYIILRKLYMLFVMWTQYSFLLFEIIYIVNVWGEIDEVSEASYLLFTQASLCYKSTTFMINKKSLLELLDIMDSDIFKPKSAEHEKILAAQALKIKRLCLFFLTSATTTCTLWAMIPLFDDASKRSFPFRIWMSVTPLKSPDYELGYLYQMVSIYISAFLFISVDSVAVCMIMFGCAELEIIMDKIKKIQSIFNTDQSEEGRKKLLKMNNELLDECVKQHQTVERLIELCEDTYHANIFFQLSGTVAIICNIGLRISIVEKNSVQFFSMLNYVVTMLSQLFLYCWCGHELTIRSENLREWLYQCPWYEQDTKFKRSLFIAMERMKKPIIFKAGHYISLSRPTFVAILRCSYSYFAVLNRVNTE*
>SlitOR11
MFNLDTYAGDAVVGISGPMDYKYMKVLRFVLRIISGWPGKALGEKTLKIEGMGHAYYNTILSLIYLALGIAYLKKNAHRFGFLELGQLYIVLLMNMLSTSRAFTLCLSEKYRTVAKIFIQKVHLFYFKDKSDYAMSIHVTVHRISYFAAIYVSIMLSIAACLFNLIPMYNNYAAGNFASFDNLQNKTYEQAISCLYPWNFETNFKGYLVATLSGWYGTVLCGSSVSMFDLFLCLMIFNLWGHFKILIYNLDHFPRPATEVVDAEGEERSGRVIGSEMYSESELEEVAIKLKDCIQYHMLIVNFTNNMSDAFGMALFIYYSFHQITGCLLLLECSQMTAAALSRYLPLTIIMFGELVLLSIIFETIGTMSEKLKDAVYKMPWEYMDTKNRRTVLIFLIKVQEPIHVKAGGLVDVGVTTMASILKTSFSYFAFLRTF*
>SlitOR12
MEEEPLLINKTLKKIEIWLRTTGTNVKSTPKTRMDTIKSRAIYIINFFWLNMDLSGAVVWFISGIANKKSFTELTYVSPCITLSFLANFKCFFLFLNEDTVDKLLETLRELEMNERSRPRHKDKDAIMVHEHKFLTNLISFLNVFFCGLIVAFAIGPVTLTIFIYVTTNEVDLQLPFLIIYPFDAFQLKIWPWVYLHQIWSEVVVIVGLGAADYLFYIFCSNISVQFQLLKYNIENLIPDDETCGRLVNVEEVRAEFVDLIKWHQDLISSVKLLETIYTRSTLLNFVSSSALICLTGFNVLAGSDFVYVMTFVSFLFLSALQIFFLCFFGDLLLTSGVKVSDAVYNCRWYLAGTSLGKDLLLVQTRSQTPCKLTAWDFSEVNLKSFMTILSTAWSYFALLQTLYSSPP*
>SlitOR13
MDIKLSSVKIFSDGSDLEGIEKVEDILYLRILKKIMWVIDGWPKEAHKSQFFRYYICILDMVSLIPGTLYLKINTGKIPSFELGHTYITVFMNAIAALRTVLVLTRNYNEIIFYFLKEVHLFNFRRKSKYAYETHILVHKISHFFTMYVFMLMCCGILLFNLTPIYNSYAAGMFRDEPPPNATFDHAVYFALPFDTSTSFKGYAIVSLYNWYICITCSTYFCIIDLTIFIMVFHLWGHMRVLSYNLENFPKPASVLAAANDAHAYTACENKYNEEELVEVFIRLRDCIQIHSLVINFSSMMADSFGWTLLVYLFFHQVSGCLLLLECSQLDTAALARYGPLTIIIFQQLIQLSVIFELIGSSNDRLIDSVYSVPWEYMDTANRKNVFVMLRQSQRSMNLKACSMITVGVQTMIAILKTSFSYFVMLRTVADEEE*
>SlitOR14
MTETRPKHYFGFHYRILRFLGLGWWHHPEEGNTSNFPGWYLYYSIATQLVWVAGFVGLETIDPFVGEKEMDRFMFSLSFVITHNLTLIKLYIFFFKNADIQEIVHTLEIGIYDYYQNDDKNRKTVRVSKIITAAFIFFGWVTIGNGNVYGTIQDLKWKSLVATLNDSDVRPVRTLPQPIYIPWDYQKDASYIPTFVLETVGLLWTGHIVMTIDTFIASVILHMGSQFEILHEAITTAYDRTMASLREGVNADPNNIREGESSKLSEDENNERIVKSFVPKQDIDAALKNTFRNCFRQHQVLINCVEKFSRTYSYGFMTQLLSSMAAICVVMVQVSQDASSFKSVRLITSVAFFVAMILQLGMQCLTGNELTLQAERISDAIMQSKWERIPPSQRRLLLIMMMRAQRPLRLTAAGFTHMDNACFLAIMKAAYSYYAVLSQKQQ*
>SlitOR15
MPSDQSKMFDNSFRIAKIFGIWPGLKPSRYYKFYSFIYLFATFVCYNLLLTLNLLYTPRKIELLLREVIFYFTEITVATKILTILFMRDKIIQALNFIDCDEFVGDYENKKGILYKTNMGFRLGWRSYLVLSNIAYSSQVIVPIFLDILRETKSELPICKYYFLSDEDRESHFLFWFIYQSFGMYGHMMYNVNIDSIIAGLLLIAIAQLKLLGNNLTNLKLSDEESKLPKDSQDKIQIKRFHKLLRHYEVILRYCDTVQDTLNVTLFFQFGVASIIICVVMCGLLLPSSTETKVFLVMYLFTMTLQIFVPGFLGTQLTYGSEGLVTAAYNSEWIPRSESFKSSLKLFRERAARPVVISGLKMFPLSLITFTSIMKTAYSFFTLIRNVQEA*
>SlitOR16
MNLKKFLFENESVVGISSPSQYIYIKIVRFMLVIVGSWPRREIGEPEPRYQTIMLKLFFFSVVNAALYGSISYVYMHTSELSFLEIGHMYIVILMTANDMPRVFTLTLSQKYRDLAKEFLTKIHLFYFKDHSPYAMLTHKKVHLVCHLVSLCLLSQMLTGLSLFNLIPMYTNYSSGRYASGGTQNSTFEHSMYFSYPFNTSTDFNGYVVACIFHWLLSYFCSTQFVMFDLFLSIMVFHLWGHFKILINSLNNFPKPSVETHFELEGGININAEKYSKEELVKVSEKLKECIDYHREIIQFKKAMSDVFGPMLFCYYVFHQTSGCLLLLECSQMTAQALIRFLPLTIILTQQLIQLSIIFELVGSESEKLKDAVYGVPWECMDVSNRKVVAFFLMNVQEPVHIKALGVANVGVTSMAAILKTSLSYFTFLRSM*
>SlitOR17
MSVCAGSVAPHVRCLRRVGFCRWGAAAPANPLLATAARFYHVFALAATSTYVLQQLIYAYQERSDMDKLSQVMFVLLCHVTCVAKQVAFHVDADRIDELIARLDEPLLNQCAGPRGALLHGTARRAARLLRVYSGCAVATCVLWIVFPVLYRIRGISFEFPFWAGVSYDHNVVFGAVLLYSFYTTNLVAIGNTTMDAFMATILDQCKTQLRILRLNFETLPERARALQQSGGGVYEASLQRLFVDCLLHYNIITETCTVLHDVFAVPLLIQFGVGGWILCMAAYKIVSLNVFSIEFASTTLFIICILIELFIFCYYGNEVTVESSRVSESLYSMEWARAGLSFRRSLVLVMERAKRPLRPAAGRVIPLSLDTYVTILKSSYSFYAVLRQTK*
>SlitOR18
MEMKSDILTQKKYKTFNDTFKLCAFSLAFAFLYPNRNTALKRCITITLIVTFCGGQLFWFITYTFKCLYTLDLYNFARNMTLAVVLILFFIKTYYAIYATQKFATLLDKISEDLLEANNLGERQQKLYDEHITIAKFGEISWLLVPVLMSALFPIYAGTLMSIESIQTDDYQRRMVHDMELLYVEDIQSETPFFQCMFAYNCVQCVVLVPNYCAFDGSFCIATTHIQLKLKLMVLKVHDAFKYSKTKYELRMKMNEAIRDHQEALDFYVQSQNVFGPWLFAVFMLTSFMISFNLYQIYLLQRIDPKYTSFGLVGVLHIYLPCQYASSLTKVSEEIPNDLYLVDWEAWADPKVTKQLIFMITKAQKEMILTGMGIVVFNMELFKSIMQTSYSFFTLITA*
>SlitOR19
MKNHYILKTYCKRIFLIGSGNFWYKESEIGNDQSLLYRTYNAVLYFIYGFMTILEIMAATMGDFPPDEKRDSVSFAVSHTIAMIKIFSVIANKSLIKKLNHKMVTVCERYEENTLMAEKYKIMKINVLAYFVTVYASAFFFVFEGLRKMLTGSHFVTVVTYYPKFEDDSIGATSARVLATVILYILMITMIMSVDSFTMIYLIMYKYKFITLKQYFENLREEVSALNARREYDMAAEKMAAGLVEGIQMHNTLLRLSGDIDKAFGTVMALQVCQSSGSAVSLLLQIALSDQLTFIASMKIIFFVVALFFLLGLFLCNAGEITYQASQVSDAIFYCGWHTCPLRPKSAPRRNIRQLVLLAVMQAQRPLVMKAFKMLELTYGTFLLVVRSTYSVFALFYAQTS*
>SlitOR20
MGYNQIDCFKIHLTILRVLGVWPEENPSVYYVYFSRIFVFIFTVLYVIIYTMNFYFLPQQLEIFAEELIFYFTNVGALSKALAFIFLRDKVKKMLYMLESEMFQTDNPEEVKLIEKTKEKSLFYWKITFGLSVSANTVNVFLPFVLHLIFSIKLEFPVCRYSFIPEQYEAIFLYPAYLYQSIGITSHMLYNVNIDTFLLGVMFLAMAQLDILDRKLRKVTDVCVNVDAPRGSIDKMIDDQNAVLEINKCIKHYDAVCEYCKLIQDAFSEILFVLFSSGSCKICMCLFRFTMPAETQYFVFLTLYIVVMTLQVMVPCWFGSRLMEKSSQITFAVYDCDWTPRCRRFKSNLRLLVERANRPIIIKGGKMFLLSLATFTAIMNSSYSFFALLRNVQTR*
>SlitOR21
MDNFSGSYRQTKTTEFLINLNKFIFVFGLPNCWVDNLDFPDNFMKVLNVLSIYGNWSVIIMNISEYGAIYTQNNLSERQKSDLMLFLISHTIINGFRIRICHQRDQIRNVMYKLGIALKAVHNDCEAEQKMITRSKFFSWALIFNCVMSVIMYTIEGVLRVIRTGDTFNTVITAWPDVHDRSVLSNIGRTVIYITWWIYLTRIFSVYSLVICLTIAVSHQFKNLKSYFYSLSKIFENDNLSQTEKEQEYEKAFKVGISMHSETLKCTDEIQTICREVFSGQIIFNLTLLIVLMYQMMNSPRTFSNVLTLGLTALTILFSTGFFMWNAGDITVEAEGVPVAMFSSGWENCYHESSVRVRKLIVISMSQAQKAVALTGLGIIALSYQSYVSIVKSSYSVFSVLY*
>SlitOR22
MRLQIIKDFLMKASFDFDRPDIDLYNFHPQLRIFLAVKGVFFTNRGSRFRLIWPSICIQLSIIGMTFEEMFIWRGVSLKDYSFATECFCYWLLLGCIPTVYVSILVHTNKIYDIVVKMNEEFIYVCSLGPRYRKPFLEGQLLIWQLCYAWFGFVSFVGGLYVVFPLVGLIYQSLFATLNENTTRPLQFPMWLPHDDPYRTPNYELFLFIQSTLCFCFVQTFCVYIYTLFHILLHYYMIMDMIIIDFSVIFDGLEESVALLPRHDSRRMETQRILNARIEKIVKWHLSVFGAVKTVSSIYGPPLVYQVSFTSIAICLIAYQIAEKLDHGSLDILFSLLSICACLQLWIPCHLGTMIRNKAFEVGDAGWTCGWHETPLGLMIRTDIIIIILRAQQPVTIKYTGLPQIQLETFSSCMSSSYSYFNMLRQYSK*
>SlitOR23
MVNFKVADLSNENPPSYFNQNATIFMTGFVAKLLCISSFYHGLMTFNLRLATEAGTYIIVMAYALLISSCTRRNVPQYHNFLRAMKEDFQFICTSGEKYRVPYFSNQLLTWKICIFACIFTASIAVGMVSFAFLSLFYFLATYKEEIGGSRPLLFPFWLPNVDFGETPVYEIAFMFSNICALLYAYNYIFMIQTQIVWIRQITSKVDIVIWSIQDLLVDIHPAGSEEESVYFSYLIKARMRDILLHHQSMYSLMEDYAVVYKKMLMFEQKCCGSVVCLTAYCIAEAFDAGEFQAILLLLCIGTTVLHFVPCYFCTFLAVKVSSVCDACWNIPFWKAGPLIRPYMVLIMQRSLRHLPLQAAGFEDISIETFSKKMTNAYSLFNMLRQANI*
>SlitOR24
MRVLSHVWRRISQSKALELAGPLETAFFASVYRLSFVVGLSTSDDYLLYTMYSSFIRIISALVVWFEIWSVLGNTDVSLDQIISSVNVIFIHLVTFWKLVTVVKNKRIFKKLAKALESSSFDMSTERRKGIVNDWILINNKYLKVVLTLGCLTLIVWESYPMIDELKFNLMVDVKLPFEYQSLLTYMVTYTAVAIMFAYASLMVIISELMMQAHLIRLICQFDVLADCFENIFEECAEEFPDLKKHELVKDKTFVDKYVKRLGDLVAQHREILDQTNDLRTILSAPLLGQLACSGLLICFVGYQATATIAENLGKFVMSLLYLGYNMFTWYLMCRWCEEITIKSQRIGQSAYFSGWESGISLAPGARATIVLVIARANKPLVFVAGGMYTLSLSSYTTLVKASYNALNILLTMSHE*
>SlitOR25
MGLIKNLCLKLSYTKAIDRSSGRLETIFFENYYRIAYMAGMSTADDNIGYLVYSNTVKLMIVLLVFGVVWYGFMETTSFDEFAGNLNVSLLQFITFYRYRNMLAHEKFYKELASSMESPYFDISTEQRKKLVEFWSRTNVKYLKLLMGLGNCTLVAWFIFPLLDDIEYNLIVGLYLPFFYKSPSIYPLAYMLSVIFFFYISHFVMVTDLKMQTHLIHLLCQFSVLADCFENMIPDCVTGFEGVPRNHLMYNNHFAAKYTERLGNLVKQHKALLGHAMNLRDTLSGPLLGQLAASGVLICFIGYQATATIGQSVVACMTSFLFLAYNLFDFYMICRWCQEITNQSANVGEAIYCSGWECGVSKLPGVRSTIMFVIARANKPLVLTAGGMYDLSLTSYTSLVKTSYSALTVLLRFRHD*
>SlitOR26
MSLSSGSVATHLRILRRCGYCRLAGGARVARLGSLHALYRGFTLALTTLYLLQECIYAYQVRQDMDKLARVMFLLLCHITSIAKQLVFHLKADRIDEMLGGLNEPLYNQSAAVHQRLLRVTAARAARFVRAYAGCAVVTCTLWITFPVMYHLQGQLVEFPFWINVDYNQSKMFILVLAYSYYVTTLVGIANTTMDAFMATVLNQCKTQLRILRMNFECLPLQAVEVLKTSPGQSYDAVLMKLFKECLLHYEKITKTAKMLQDIFGTAILIHFGIGGWILCRAAYKIVTLNVMSVEFASMTLFISCILTELFLYCYYGNEVTDESSRVSESLYSMEWARAGLSFRRSLVLVMERAKRPLRPAAGRVIPLSLDTFVKIIKSSYTFYAVLRQTK*
>SlitOR27
MIILNENMKTKLAFLSPVVPYGVFESWEDLNPQLYHAVHIYWLKFYGMWFNDFSPQSIKFWVQMMYTLIVLWLVCFFPGIGEVVYLLRRRENIGDVAEGLYLFLSEMYTYFKVAVFWLNRNKVIDLLKYLHCEEFKPKEPEHRDIIIKSIKSARFVMTYYSTMCVGAVSVGIIMPLTENFDILPTNVEYPFFNVYQTPAYEAVYIHHIYYKPATCIIDGVMDTILAAFVASAIGQIEILAFNLRNFELLAERQRKRDVAENKYIEEYKPPYYVRSVLKDCIVHHNCIIRYVSMIESAFSLASALQFMLSVMVLCLIGIQFLSIENPTSHPMQIAWMGIYLTCMLIEVFILCWFGDELIWKSMDLAKAAFEGPWMNSDRKSNMFIIIFLERCKRPMRLTAGKIFTLSLDTYTVLINWSYKAFAVMRNMKK*
>SlitOR28
MTSLYRKFLFKKKLKQRIDERVYNKRDYDASYAPTKKVLGWVAIRMTHNISEKTTMLWDMFYWFEMMNLFLVGPSELVSMLTTAYEAKTFRDSIKVFRTMPCFGCVVLSMFKSIKMVVHRPVYENLANELRDMWPEGEVSEEEHQIISAALKQLNFIVKGYYWCNNALLISFLSPPYFITLARYFGYDSPMGLHFLYWLPFDPYQSVYYEITLVLQTWHALVVIWFNVAWDMLFCLFLCHITTQFDLLARRVQRLFYVQVDNQLVRSYPMASVSREFIQTEGERVNSYGAQYWEARHQKEITEIVLRHHSLIRLTGDVENMFSLALLINFMNSSIIICFCGFCCVLIEKWNEVAYKSFLVTALSQTWLLCWYGQKLIDSSQRLADALYGCGWYNSSKRARSAVLIMLHRAQKGIYVTTHGFSVISLASYSTIIKTAWSYFTLLLNFFKEKSVN*
>SlitOR29
MNSFLQSLEDPARPFLGPNYWILKKMGLLLPKSILGKVLYIFLHETVTFFVATQYMELYVIRSDLDLVLTNMKISMLSVVCIVKVNTFVLWQKHWREVLDYITEADNFERQNEDPVKSQIVEAYTKYCRRLTYFYWALVSTTFLTTTCSPLMRYLSSSMFRENMRNGTEPFPHIFSSWMPFDKYHSPGCWITVLWHTVLCAYGAAIMAAYDTCIVVTMVFFGGKLDLLRERCKHMFGSYGTVTTDKQCEEVVRQLHGIHVMLIKYSRLFNSLLSPVMFFYMVMCSLMLCASAYQLTSAQNAAQKLLMAEYLIFGIAQLFVFCWHSNDVLIKNENMTSGPFESNWYTANYRQKKDVLLLSGQLRIKNIFTAGPFANLTLPTFINILKGAYSYYTLLRK*
>SlitOR30
MDATCLNFEELFKIRTVFMRLNRSHPSIARDRPWKFQFSIIMMIIFSHFFFLSYSVFYHDIRSGNFAVACLNASVAIICITITLKYIILLYHQESIKELKTAMERDYAAAQEFCNEDKEIVVQYAKRGVTVRKFWLVFGFGTSTIFPIKALVLTGYNYWKGEFVYVHVFDLIYPQPIEDYKNVTICFWLLFIFNNFFGLLASSMFVGFDPMVPIFMLHTCGQLDLLSRHISTLFVDANIEEIEDGLKKIISKQQDLCKLVNSVNKNFSILHEYNMKATTFTLPLTTFQIVEDLRQKRISIIFVAMFAAATLHFFMPCYYSDLLMEKSQKFRQAIYSCGWEKCPDRRIRQIILFMITRARIPLAITTVFYEVNLDTFAEMCRQSYAILSLMNAAWK*
>SlitOR31
MEDNVAYSTFEGFRPHFDALARVGYFKIVLKPISSLKRFFHNVYRIISWSLILTYNLQHVIRVVKVRHSFNLIVDTLFILLTTLNTLGKQTAFNLRSRRIDDIISIINGPTFAASKPYHVEVLKQNALVMSRLLTLYHGAIFTCGTLWTVFPVVNRALGKEVQFTGYFPFETTSTLAFSLALAYMTVLITFQAYGNVTMDCTIVAFYAQAKIQLQMLRYNLEQLVEFRNIKKFNSIKTQYRDEGEEKTELQERLKKCVRHYDQIVRYAKEVESIFGEAMVVQFFVMAWVICMTVYKIVGLSICSAEFVSMAVYLGCMLAQLFIYCYFGTQLKVESELVNQSIYCCDWLCLSPQFRRQLLVMMQCCGRPLAPRTAYVIPMSLDTYIHVLRSSYTLFTFLNR*
>SlitOR32
MVSSEDLFLNRAKFVMKYLGVWVLADNASYFLKAYRGFMITLQYLFLIFQTIYIIQVWGDLDAVSQASYLLFTQACLCLKVTVFQINMPMLKDLLRLMDSKIFRPENDVHEKLLELQAARIKRLLLAFMVSSQITCGMWALKPLFDDADRKFPFDMWMPVSPEDAVQYYIGYAFQLGTICISAYMYFGVDSVTFSSVIFGCAQINIIKEKLMSITSIKEKRGTKAVDEALAENYNKLVDCIKHHQAIVTFTELVENAYHPYLLFQLIGSVGIICMSALRILVVDWRSMQFFSILTYLSVMISQLFVCCWCGHELTATSEDLHRVLYKCYWYEQDVKFKRELCFAMMRISRPLVLRAGHYIILSRQTFVAILRMSYSYFAVLNQTH*
>SlitOR33
MSNQIKMYTPNEMTKLLGKLNVICFIFGLKNIWVEDVKLTNRFISTRSCNRLLLFAEIFYIIFASTILGSLFTQKNLSEKQKTDQMMFSITLPGNIMFHYILLYRRHEIRNLLYHLAVVLKEHYNDEDLEREMIKKIKVFSISLCGLVGMVVVSYGLSAFYRVVTAGETFVTITSAWPDIHDRSTAAGLVRVFVYFWWYPFAARIMVTFLILVTMLVSICYQFKNLQSYFYSLDEIFSDGTQSQEQKEKKYENAFKLGIKMHSLTLWCKNQHQHVSKELFATEIFLFFGMLLSQLTALLAGDRNMTQLGTMFITSVTTCLALGFFMWNGGDITLEASKLSEAMYCSGWQNCYGQSSVRVRKLVANALRQAQNPVVYKTLGIVEFSYESYVRLVKMPYSAVSVFY*
>SlitOR34
MNFFRNPEVPTQLYKETDTTRMIDKYNKFWFLCCCPDFWVKKVDYPDPFTRVYRPSMLVNHIVMVIFCSSCFLSLWTQHDLSQSQKSDRLAYAASTPIITVLYHFVILYYTEDVKQVLYKLAVVLKVDHNDKNAEDEMIKQSKLHNGIFFSSCVCNMVLVGLYNFYRAVTTDATFITCISAWPDIEDRSTLAGLTRVVVYFLWFSHVTRNMGVFLITHTALLLLSQQYKNLQSYFEDLNRIFLEKELSQEEQELKFEVRFKKGIEQHALTLWCVDETQRIFQITFSSHVLLWCGLLISILPDVLNNDTHSPTMLVSNAPRVCAALVGLGYFMWPAGDITVEASNVPHAMYGSGWQCCHDRSPRIRKLVVLAMMQAQRSIELKAFGHLTFSYETYVAIVKMSYSLFSVLY*
>SlitOR35
MWNKIRKFGLEYCDLPTMIWNVAVFLKVLTLNVYGKKKTGIPFIFYIVVVVAALSYLYVYLICMVWFVFVRSRETEDLGAAMVILSLGISSEIGTLKLLYMFLYIKDIRNLTDAFLDFDSHMVPGTRMYTNLLRYLRDVKKRAIFYWAVIMGNGTLYVTMPMLRPGRHLTEDMLVIYGLEPMFESPNYEIAWFMMAASVATICYISANVTAYFIVIIGYAESQMRALSDEVTHVWKDAEKHFEDLNYGTDLQDFDRKKMIINEHVFKNLKYIIKRHATIKTLINQVEDVCSGPTAVGLTFLLLGLISELLGGLENTFLQMPFVFMQVGTDCFIGQRIMDAGEVFEWAVYDCQWENFDPKNMKMILLMLQISQKTSSISAGGMTKMSFRCLMGAMRVTYSAYTAFRSIM*
>SlitOR36
MLTFHEIIHEIRKFGLEYCDLPTMLENVSILLRVLTVNIDSKYKKGITILSYIVTAVTAACFYYVFLFSMTWFVFWRARITGELVGAMVVLSLGISSEIGPFKLFYMCYCMDKTHKIADGFLECDANTIKGTRFHSNLMKCLRNVKKRAMLYWVVVAGNGVLYVMKPVAMRGRNLPENYFLIYGLEPMLETPNYQIAYFMMIASVFFVCYVPASVTAFLIVITGYAEAQMLALSEEMLELWSDAIKYAKTQTEDTSEELDVYNPKVKVIINQFVERRLREIIGRHANVINLLNQVEIVFRQAIAIGFVLLVLGLLSELLGKLENTFLQLPFALMQVSMDCFAGQRVMDASTMFEASVYDCKWENFDKSNMKLVLVMLQNAQKTMTLSAGGVRTLSFSALMSVFRGIYSAYTALRSTMK*
>SlitOR37
METTTTSYTRSKTTNFFYKINFIVYIFGLPNFWIQDLKLSKRFSNKFYDKFSMFNNTLIFLLIIFELCSYFTQTQLTETHQSNRLIYAISHPMLFMFRVMMTSIKDRVKLVMYSLNVGLKRVHNDPEVEKQMIACTIMYLSALLLSCLMSMLMYAAEGFGEVIRHGKTFTTIITAYPRVEDASDMANVVRAICFIIWWIFLTRIFAVYILVISLTTCLSYQYKKPAELFHSLNDIFERNDLSQIEKEEQYEAGFKVGIKLHADTLRCTQLTQSVCRGVFSGQIVFNILLLVVLMAQMANSERTLVNLGSAGFTACAVLISTGFYMWNAGDVTVEASHLGTAIYFSGWYHCQGLSSVRIRKLVVITMSEAQRPVVLKGLGYIDLSYQSYIRIVKSSYSVFSVLF*
>SlitOR38
MADQFEKTLKLFLVPMRLTLTSPEIPITFKWLIRYLLGFLTLTALAIVITYNTYISITNRVFFEACRNITLSLTYYGCCMNNILSFWHRSSLRALLETIRHDYKMAAQLPREEQLIFEDYDRKKCLMCKIWFHLFTVSLFLFVAKAVVLMIYYYFIGEFRLVHLYELTYPDFIEKRKGELVIYLFIFCIVFLYGLLSGLGFASFVPYGTICMLHACGHLEIARKRIDSLFTGDRRYVNEKLKNIAQLLQYTYKFMENTNGCFRLFYDATLKLSAIAIPFTLYALLEGLRHGEFSLEFTMFVLNAIMLTSIPCYLSDKLLEKGEEVRLALYSCGWECEYNRRVRINILLLLTCCSRPIAMQTMFTTLCLYAVTDMFQQAYTILNLMNAVWN*
>SlitOR39
MKEAIRKFGLEYCELPDMLSNVSTMLRTLTLNVDSRNKTPILTIFYILMVIMSIDYIHVYVLSGAWFSLWRCVKTGELGPAMIAFSLMSTSAVPFIKLLYMIFYEAKFKNLIDRYIACDSRTVKGSRFSKNLSKALRNVKKRGIFYWVLLIINAVLYVLRPMVTPGRHLTVDTFIIIGLEPMFESPNYELATLMFMIAVFFICFTVANVNCFLIMITGYTESQMLALAEEMTHIWDDANEYYQIMMNELSSYGSLYLDHKDFNHVKEKEVLNDYVTEHLKDIIQRHAFNVSLLEEIEDVMRGPNAIGFLFLIVGLVAELLGGLNNTILQLPFTLSQMGTDCFLGQKIMDANIKFEHAVYDCKWENFNQVNKKIVLVMLQNSQKTMTLTAGGMATLSFSYFMNIIRSTYSVYTTLRSNI*
>SlitOR40
MEELPEISKEFIEPILPCLGLLRNAHIMIYAHGKPFWNEKCHLTLNIVSVVTYLFSLTMYMGKVFRGELQLEELAYVISVYVVSVQAILKGSVVVLYKNEIRAIILQLGGMWRMEHLTEVQINKKNTLLRRLKFCYAVFYWINMIGSWQYILAPLLETVTRKFILLQECGLLLPFSCSFPFDPTGNWARYIGVYIFETYSMFRIIYVYLGTEFLMITLCSHLTTAFTLLQEDLLNNEPGNFKNLKNIIVNHQKLISISKQLDDIFNKVIFVNLSSASISMCFFGFCAKVAHRALDMANNFVAVLALTLPLFNLCDYAERLREASTGMADSVYNNLWYLSDKHYQKLLWFILRRSQKPCCLTSLKYSEIGLNTFSAVLSTTWSYFSLASSLYESET*
>SlitOR41
MEEQPEFTTFHETYKLITFALSVGMIYPNPKTEMWRLASIPFLIATITPLASMIFIDMYKCWMAKDIVNIIRHSTVVGPFLGGFFKMILMYHKRIQAKQILDEIDRDYENINNYSEIYKDIARASVKNCQIYSERGWAITVVTCVMTFPVMAISLNVYNFVFKSEPVKYMIHDLEKPFSEDPEDRFESPYFEIIFVYMFYCSILYVVNFTGYDGFFGLAINHACLKMDLYCKALEEAFKADADEVCGRVIGVIKEQCRMFQFVDLIQDTFNIWLGIIFLATMIQICTCLYHITEGYGFDLRYMIFVTGAVIHIYLPCRYAAKLKAMSLETANRFYSSGWEQVDDQRVRKMILFMVARAQVPNEIVALNMLAFNMELFVSILQTSYSMFTLLRS*
>SlitOR42
MVFKFLTVSEDPDNPLLGTIILLLRCGGLWEKDRFKNFLHNLVHFVAFIFVLSQYVELWVIRNDLEMAMRNLSLTMLSTVCVFKACNLVFWQNTWKELFDYVSELERSQLAKKDDTINKIIFQYVKYARRVTYLYWSLVTATVLIVSLAPLLIYWSSPTYRHNIRNGTVPYPEIMSSWTPFDRTRGIGFCVATVYQMSACVYGGIVVANFDSTAVVIMTFFAGQLKVLSANCSRLFGDGNELINCDETVKRIKECHLHHLYLIKFSAVLNSLLSPVMFLYVIICSLMICASAAQLTTEGTTTVHQVWIAEYLMALIAQLFLYCWHSNDVFYLSNQVDDGVYSSAWWSQNVRIRRSLLLLGGQLRKPIVFTAGPFTKLNMATFVTILKGSYSYYTLVAKKED*
>SlitOR43
MVLSGLERFYLIDDGFFSFNIKYLFFVGLWPEKTLTKNQKFLYKIYELFIHAITIIFLIMAGVGTYQNKDDILIVLSNLDKSLVVYNFFFKTIIFLIKRDQLSDLIDEIEASGDEVTKERKKLMANYVMAVTGMTAAVVSTFSLLALLEGIMSIEAWMPFDPVKNSMNLVLSLQIIAFCVFPGLCRAFAMQGLVCSMIMYLCDQLIHLQKELRSLDYVKDTEMITRMKFKMIIKKHIRLMGYSMKMESIFNEYFLVQNLAVTVELCLNAVMVSIVGVQQITLLFTFLAYLVLALINAYVYCYLGNELIIQSEGIALAAYESTWTSWPVDLQKDLLILINASQRPLKLSAGGIAKLSIQTFSQALYNGYSIFAVLNDVVN*
>SlitOR44
MRVLVKNATQSVSISLTALQIVGFWAPEGLTEIQRCLYRWFGVFSFMFMLGTYIFIQVVDLFMIWGDIPLMTGTAFLLFTNMAQATKIVNIMVRKRRIQNIVNDSDKVLSQVQTFEEKEIVKSCNREMIVLQVMYFSLTLITGLGWATSAEKYQLPLRAWYPYDTTKSPAYELTYVHQVGALLIAAFLNVGKDTLVAALTAQCRCRLRLLGHSLRSLDQGLDTEDKFMLTSDQEKTVSSRLRACVVQHQETLQAAKELQECFSEPTFAQLTVSLIIICVTAFQLSMAQPDNMVRLLSMGTYLLNMTFQVFIYCYQGNQLSEESFEIAGAAYECLWYKFSLRLRRALLIVMVRTRRALRLTAGGFTTLSLASFMAIIKASYSLFTLLQQVNEE*
>SlitOR45
MSDKCSIGNLLKFLEDPEYPSVGPHLKLLGFTGLWHPNRQTLIGRFKQILFYVTITFFFSQYVKCFIKFNADSLKLILQYAPFHMGIVKSCFFQKDYKNWELVIDYMSSVEKKQLDKKDKKHDDIIHEYIKRNRKVSYFFWALAFFSNFSIFTEPYQKNQVNLNGTSIYLKIFDGYTPFDNEPPGYYFSMLIQTVLGHIVSAYVVGWDTLVVSIMIFFTGQLKITCMYCRLAIDALNSTKSHENIAKCHRFYTTLVEYTHLFNALVSPVMFMYLVVIAINLGVCIVQIVEIHDDITTLVSSILFVIACLIQLLLFYWFANEVTVESTFVSYSTFESDWPEANKKLQKEVALLGLTTKKILVFRAGPFNQMSLTTFIAILRASYSFYTLLNSTN*
>SlitOR46
GKQWYHAEDIESIVPKISGFSYRKDKVSAWFWYIHMFLLFYVYAVGNFWYQWKFAHGAGDFIKSYVNISIIVIIGNNSVWFVKQRPLLRTVLKKIEQSDELSRRSSFLMRKHEKLMKIVKRIVLIFYGFNYIDAFFIYFPHRVDLRNNYSMTPCVGLQPLTASPNREICMTILTLQEFTINIVALNYQALLLFLIAHTAAMYQMMAYEMMALNDYKKENLRQVKKKLSSLIERHCLTLDVVDNLRSLYSVPLGVNFGSNAVCISLFYLPLRECLQFMPVFVYCSLVFFLYCFLCQRLINSAEVFARAVYCCGWENFGLKEKRLVFVMLRQSQKPVELLAADIXPVNIYTFATTLQAMFKFVTVVKF*
>SlitOR47
MSESTIEQAKREIDESLILSAFCMRRIGLSFQDPKSGAAYLRQKLMFIASVCGICYHVFSEIVFIGLTLSNSPRVEDVVPLFHTFGYGALSIAKVFVLWYKKDVFRQLLNELAGIWPMPPLEEEALIIKNKSLAALRITHRWYFFMNVSGVWFYNLTPIVVYLFGLIQGKSDKIGYVWQSWYPFDKHQTVAHVAVYLFEIFAGQTCVWIMVSTDLLFSAMASHISILLRLLKQRLEAVGTIDNEHYDEILANIKLHQRLITYCNDLENAFSLSNFVNIMLSSVNICCVVFVIVLLEPFMAISNKLFLGSALIQIGMLCWYADDICHANADVAAAAYNSGWYRTNPRCRRALLFLIQRAQKPIAFTAMGFTNITLVTYSAILTRSYSYFALLYTMYNEN*
>SlitOR48
MEYEHKSYDELKQDFLGEMDFISNIGTKMFICPFIGRSKIITYCFYITYVLLFLTSAQLIVTLCIICVESFDWFEIINVAPNIGVCFMILIKYKKINDNKELYNEIFKHFRFDLWDTVFDTEKHKMILYRYTQTTRLILRFEFYYTIGLAVIVDLFPRIIMIYQNDILDKEKQYLYPFDGWYPFDKIEWYNTAYIWESFMTTVVIFIYVFVNMLHISFTRYICLELKILGSTMEDLINEDDVVKIKKGREIAKVHKKISNKLKFIISKHQFLARITSDLDKVLGDGMFLTYMFGSVFICLTAFTATVVDDLYKSMRYFSFFCSLLVEVFFQCIMGQLLIDHSNKLEKAIYFADWVYANNATKRMLLIFLIRSQKPFEFSANGYLTMNLDTFSGICSLSYQFFNLLRTAYSE*
>SlitOR49
MEFNFEKSLQIFLMPMKITRTHPKMDKNFKWFIQYCICHLPFILHYIIITYNSYLNAKNNNFSAACKNGIISLTFLGIWLNNIIMLWHRDAMNKLLDLMENDYKMAAKLSKEEQEIFRRYDQKKTLVCKVWLVVYTMSFLLFCVKAIVMMIYYLLIGEPKLVHLYDLVYPDAIDRRKGEFFVFILITFFTFSYGIYAGLVYVSFLPCGPVLMLHACGHLEMAKKRTESLFVGNQEDVNERLKEIVLILQYTYQFVGIVNDCFKVFYEATLKLSAVSLPVTFYALLEGLQRGFLSLEFSSFILSGMALSSAPCYFSDMLLAKGEEVRLALYSCGWECEHNRRVRITILLLLTRCSRPTAVQTMFTTLCLDRLSDMFHQAYTIFNLMNAVWT*
>SlitOR50
MKIFSEKTIEQYTKTIGERNEVDKLVIVPLFIQDILGHNVLNPKWTWTTRIPQQFFIVFLLVYVILGTQDYLKDATDINDIGEAYYTLIIILFFPIKYLLFIQNRFTLQQLYVMAKTTLLDMIKSDSNQKLEELFVKIKLAVKILFGTIFWSISVYFMVAMWNYAQGTRVTLSKTTTILMPMTSPYYELGLAIHTVFLFEMAFTYCVIDLWFVVLMFSFCTAIDSTINRLKIVGKRPDETDEQYMDRLNDALRIFYQNHSKIMEFLYILSETYKWPSIIPILGILLAFCLILLCMSVEVHWMFLSNLIPTTTELFAYNWFGDQVKDKGTALILALSEFDWPNMRTKDKKNYLIMVSYMNKEFKIKTALGYDLSLVTMSSVFKASYQTFAVLKTVDH*
>SlitOR51
MFKNILQKLENPKRPLLGPNVKALQFWGLLLPKNVFMKYFYLLMHLLVTIFTATEHIDVWYVKSDLNLLLNNLKITMLATMSVIKVSTFLSWQKYWISIIEYVTRADLNQRLTEDKKKLELLKTFTKYCRKITYLYWSLMYTTVVIVIVQPIIKYISSETYRMNVKNGTETYLQVVSSWVPFNKNTMLGYLAASVYQSYAAIYGGGWITSFDTNAMVIMVFFRAELELLRIDCEDIFGSESVPVERGVALKRLKDCQKRHVELVKYARLFDSCLSPIMLLYMFVCSVMLCVTAYQITIETSPMQRFLTTEYLVFGIAQLFIYCWHSNDVLYASADLMLGPYESTWWSRSAQYRKDLYLLVAQFNKSIVFSAGPFSKLTVATFISILKGAYSYYTLLSQSQMK*
>SlitOR52
MENIPPYKDFHKQIKINLWLAGIPYGDPKFYFRFYVIFVQLLLMIVFEVSFFVSRISAENFLELTQLAPCMGIGILTALKTMAVIQKRKKIYDLTECLEKLYCNILSNEQKVKLVRKDLVLVNLLMKYYFILNLLLISVYNFSTPFIILYHYFAKHEVIYILPYAILVPFSTDSWLPWIIVYIHSIMCGFICVLFYTTIDGLYFVLTSHVCANFSVISDMIESLDETTADRLADIIKEHQYILKLGEDLEDIFTAPNLFNVLVGSLEICALGFNLTTGSWQQIPGCILFLLSVLLQILMMSVFGENMIRESTKIGDAAFLCNWYKMDEKSKKIILTIMIRSKKPQQLTAYKFSTISYASFTKIISTSWSYFTILRTVYSPPEVTRAE*
>SlitOR53
MFLKKVVTYTKRLEDSKNPLLGPTLKGLYLFGLWQTGTKFRTVVYNLIHLSTIFFVISQFIDLYCVRHDINKVLNNMSLTILSVICLAKCFSYVFWQSKWRKLVKYISEEELKQIKNGDPIAQKHMKDYTKYTRIITYMFWTMVFITNFLLILTPLLKYVSSHAYREDVRLGIEPLPQILCSWFPFDNERMPGYLISVIVHIVMGSQGSGVLAVYDMNAVAIMSYLKGQMIILREKCNSLFDDITSTRDVLDRIKECHRHHNVLLKHSSIFNSLLSPTMFVYVLMCSITICGSVVQFSSKEATASQKLWVFQYTSGLISQLFLYCWHSNEVTLHSKLVDRGIYSSDWWKSNVHVRKHLLLLAGKLNHPLILDAGPYTTLSIPTFIEIMKGSYSFFTLFSQMQEA*
>SlitOR54
MDVPSLKKTHPQKYYFKALCKFMFYLGMGDLWYEENGASYISKKVYTAWRIIANGYIIIILIDELLSYARTDLTDREKNDLVQFSFAHPLIYCKVLTLYIWKDRIKVVMERLLEGSRPIFHSLELERLSVKQFSRHCFSLTSASYVTLCSATIEGIRLHFIEDIPIRTEVVYFPNRSETGFFINVLRFFVEFHWYSIVAMMATMDCLALCSLLTVGHKFRVLRLYFRELRTRIMEHRGKKTREQLNEEFKKGFVVGIKLHVDALWCARNVQQSMGPLYSIQVMESVALLVMCLVKMVVAERTLTYLIANFAYIMVLIILTGSYMMAAGDITHEASEVGTAIFHSGWEHCDGRADLRTLAVVALQMSQVPVYMTAFGVITLSYTNFISVLRSSYSFFAVMY*
>SlitOR55
MMETLRRFGPQYCDVETMLWNVSVMLRGLTLNIDSRNRKPIPIIVYIISISICLAYFYVYLVSMSWFVFYRCQQTGDLLAAIIVFSLGVSSEIGTVKLIFMFLHIGKVRRIVSECLACDALVVAGSRFSANLLSTLTLVKKRALVFWVVIIGNGVVYVAKPIILPGRHFTEDKFILYGLEPMEENPNYQIATILTVAGVIFTCYLPANITAFLIVVTGYIEAQMLSLTEELLHLWEDAESHYYITHQTNAILEESIENTMIRNKVINEYIESHLKDIIKTHGRNINLLHQVESVFSGAIALEFVILGVGLVVELLGGLENTYLEIPFALAQVGMDCFTGQRVMDASLKFERAVYDCKWENYSISNMKIVLTMLQSSQKTMKLSAGGIIMLSFSCLMQVFRSIYSAYTTLRSTMK*
>SlitOR56
MGLRNFLFGNESVHGINSPTDHLYIKILRFNLRIIGSWPQKELGEKEPVALNTFLKYFYLLATIGCQLGSTVYLRAYNSELTFLEAGHTYLMILMTFIDISRIVMLTFSKEYRKVSKEFLTKIHLFYFKGSSEYAMKTYKRVHLMSHLFTLCLLSQMIFGLSCFNLIPMYNNYVAGRYKSGGTQNSTFEHSLYFKYPFDTLTDMRGYVLSNIINWILSYLCATWFCMFDLFLSLMVFNIWGHFKMLIHTLNNFPKPRSDTSCLIEGGLTVTSAKYSEEECIEVLKKLKQCVDAHRMIVKFTNNVSNVFGPTLFCYYIYHQASGCLLLLECSQMTAPALMRYLPLTLISTQQLIQLSVIFELVGSESEKLLSAVYSIPWECMDTSNRKFVSFFLMNAREPIHVKALGIANVGVMSMAAILRTSLSYFTFLRSI*
>SlitOR57
MKFHQIDCFNINMRFFKFLAIWPGNNPCRYYNYYSKAFIIVFVVIFYLLFSINFYFLPRQLDIFIEEMIFYFTDLAVTSKVLTFVFMHDQIIEILDILESDLFQPDEDKGLTILEKAKKFNKSYWKIITSVSYLSSLIHIMSPLISHLILGVELLLPVCRYAFISEEYKLMFIYPIYLYQSASIHFHMLYNVNVDSFFLGLMVLAIAQLDILDTKLRKVTDENKIEDIDEEVSRSPADRNKEDVMKMNQCIIHFIKVCRFCELVKDVFSATLFVQFGSASSIICVCLLRFTMPAPMGYYIFLGTYMSVMILQIMAPCWFGTRIMVKSQLLAFSVYNCDWTSRSRQFRSNMRFFVDRVNKPLSITGGKMFKLSLHTFTSIINSAYSFFTLLQHFQKEK*
>SlitOR58
MLLQMKKVFLRLIPQARREGKSGALVTLIVRLICNMGLKSYMTYHKVHWAANVCTYCFIITCLLQVVALFMATDDPERLFECFSILAFCGMGVLKLISLRKSHQSWRKLLTQISVLENSQKKKSSTSYQSYNEEVDNFSAYIDNYTNKFQKTSTILTRIYSFTAFIFIISPFVEYFICKMRGMECLGYPHILPVWAPLDNLSFFGYIVNVVGEFLAAVYCVCVHIAFDLTAVGIMIFVCGQFSLLHDYSSHIGGKGNHCNLSKRRDLRAHYRIVHCHQTHILLINTINELDILLKNIIGVYFFVATLTLCSVAVRLKSEEMSTMQLVSLIQYMCATLIQLFLFCTYGDAVLHESSVGMGQGPFAAASWCLSPWIRRELVILGTGMMKPRRLRAGPFHFLDLPSFIQVVRAAYSYYAVLGKKE*
>SlitOR59
MGFIVDNANNSLRVCLTVLKVAGFLTSPQTGVYSFFLWVYCFSSFMFLVGGIIIAQTGAMFEIWGDLALMTSASFLLFTNLAFALKIINVVARSRQIQSIIDDADDDLVAEDREEGREIIKSCNRETTKFLCLEVLLSLITVFGWAASAEKNQLPLRAWYPYDASKSPAYELTYFNQSSSVTIASMVNTCLDVMVASMIAVCRCRLGLVGLSLRRLCEGIPVIGKDLLTSDEENIVQSRLRQCVIKHEAALKSTRLIQTCFSYPILAQFTVSAVIICVTAYQLAMELNNGNLVRSIPMASYLLCMMLQVYIYCYQGNQLTEESYDIAGAAYECPWYKCSLRLRRSLLILMLRSRRAVQLTAGGFMTLSLSCFTSIIKASYTFFTVLKQVEDRNPK*
>SlitOR60
SNVFLQLQAGRDNWRDVFDSGTIEILQVTLVVKMITLNVYTSRIERINKLLNYPIFAAYSKKDEEMLLETTRNMHRIIKYVKIAVALAGVFWPGSLFAKRYQNPKAVVYIYTPFETDSWTGYSFSVLMEVLPIVWIGYGHLAIDCLVAAYYAQAEVQLKIIKYNLEHLFDTDGATDGAQDGRCTAYRDELDRDLRGRFVHYVQRYETVAWYTNEISDVFNYAIFFELFSSSALLCLITFVMSYTPIVSIAFVFYTVMLIVLVIRVFVYCYFGNMVQFQSDSVATSVYLSGWLSVSPRFRRDILIAMLRWSKNITPIVFGIVPLSLDTYVSVLRAAYSLFAVLSTKQ*
