# Supplementary material for: Transcriptome Analysis of Gene Families Involved in Chemosensory Function in Spodoptera littoralis (Lepidoptera: Noctuidae)
Source: BMC Genomics. 2019 May 28;20:428. doi: 10.1186/s12864-019-5815-x (PMC6540431; doi:10.1186/s12864-019-5815-x)
Supplement: Supplementary file 6 — Candidate Chemosensory Gene Abundance Estimates. Contains “FPKM” and “estimated mapped reads” values for candidate chemosensory gene transcripts, sorted by chemosensory gene family, sex and tissue type. (XLSX 47 kb) [file 12864_2019_5815_MOESM6_ESM.xlsx]

## Sheet: ORs
Male	MVA= Male Virgin Antennae, MPR= Male Proboscis, MVBR= Male Vigrin Brain, MVBO= Male Vigrin Body Carcass										Female	FVA= Female Virgin Antennae, FPR= Female Proboscis, FVBR= Female Vigrin Brain, FVBO= Female Vigrin Body Carcass
	FPKM=Fragments Per Kilobase Per Million, EMR=Estimated Mapped Reads										FPKM=Fragments Per Kilobase Per Million, EMR=Estimated Mapped Reads
FPKM Raw	MVA	MVBR	MVBO	MPR	EMR Raw	MVA	MVBR	MVBO	MPR		FPKM Raw	FVA	FVBR	FVBO	FPR	EMR Raw	FVA	FVBR	FVBO	FPR
SlitORco	955.31	6.4	0	1.87	SlitORco	18628	119	0	30		SlitORco	348.18	1.37	0.1	0.9		13013	57	4	33
SlitOR1	4.53	0.32	0.07	0	SlitOR1	116	2	1	0		SlitOR1	3.92	0	0	0		97	0	0	0
SlitOR3	4.24	0	0	0	SlitOR3	31	0	0	0		SlitOR3	2.66	0	0	0		42	0	0	0
SlitOR4	4.48	0	0.07	0.97	SlitOR4	58	0	1	10		SlitOR4	8.41	0.05	0	0.23		26	1	0	4
SlitOR5	70.45	0.22	0	0	SlitOR5	1528.07	7	0	0		SlitOR5	9.34	0.09	0.04	0		164	2	1	0
SlitOR6	21.54	0.29	0	0.04	SlitOR6	765.78	9.92	0	1.23		SlitOR6	4.82	0	0	0		5	0	0	0
SlitOR7	8.85	0.07	0.12	0.55	SlitOR7	250	2	3	12		SlitOR7	16.43	0.22	0	0.34		207	2	0	5
SlitOR8	11.14	0	0	0	SlitOR8	101	0	0	0		SlitOR8	20.67	0.14	0	0		119	1	0	0
SlitOR9	17.76	0	0	0.05	SlitOR9	417	0	0	1		SlitOR9	9.44	0.04	0	0.24		195	1	0	5
SlitOR10	4.9	0.08	0.03	0.1	SlitOR10	184	3	1	3		SlitOR10	37	2.43	1.92	2.22		248	14	12	12
SlitOR11	33.87	0.17	0.07	0.12	SlitOR11	1035	5	2	3		SlitOR11	21.98	0	0	0		730	0	0	0
SlitOR12	7.47	0.08	0	0	SlitOR12	199	2	0	0		SlitOR12	12.03	0	0	0		259	0	0	0
SlitOR13	11.25	0.21	1.98	0	SlitOR13	280	5	30	0		SlitOR13	1.22	3.75	0	0.23		6	10	0	1
SlitOR14	10.08	1.6	0	1.62	SlitOR14	331	50	0	43		SlitOR14	8.29	2.3	0	1.71		206	64	0	42
SlitOR15	5.8	0.22	0.15	0	SlitOR15	46	2	1	0		SlitOR15	10.09	0.3	0	0		39	1	0	0
SlitOR16	57.72	0.27	0	0	SlitOR16	301	1	0	0		SlitOR16	6.01	0.21	0	0		125	5	0	0
SlitOR17	#N/A	#N/A	#N/A	#N/A	SlitOR17	#N/A	#N/A	#N/A	#N/A		SlitOR17	#N/A	#N/A	#N/A	#N/A		#N/A	#N/A	#N/A	#N/A
SlitOR18	6.63	0.04	0	0	SlitOR18	161	1	0	0		SlitOR18	27.86	0.06	0	0		376	1	0	0
SlitOR19	1.89	0.05	0.05	0	SlitOR19	41	1	1	0		SlitOR19	1.78	0	0	0		32	0	0	0
SlitOR20	8.97	0.04	0	0	SlitOR20	235	1	0	0		SlitOR20	10.7	0	0	0		104	0	0	0
SlitOR21	8.18	0.55	0	0	SlitOR21	185	12	0	0		SlitOR21	9.15	0.38	0	0.04		216	10	0	1
SlitOR22	4.82	0.24	0.06	0.73	SlitOR22	82	4	1	10		SlitOR22	11.83	0.26	1.73	0.15		285	2	16	1
SlitOR23	8.9	0.19	0	0	SlitOR23	46	1	0	0		SlitOR23	5.98	0.16	0	0		34	1	0	0
SlitOR24	6.87	0.09	0	0	SlitOR24	148	1	0	0		SlitOR24	11.34	0.04	0	0		106	1	0	0
SlitOR25	8.11	2.5	0	0.05	SlitOR25	204	60	0	1		SlitOR25	9.16	2.88	0	0		233	82	0	0
SlitOR26	#N/A	#N/A	#N/A	#N/A	SlitOR26	#N/A	#N/A	#N/A	#N/A		SlitOR26	#N/A	#N/A	#N/A	#N/A		#N/A	#N/A	#N/A	#N/A
SlitOR27	2.11	0.04	0	0	SlitOR27	51	1	0	0		SlitOR27	3.49	0	0	0		74	0	0	0
SlitOR28	7.06	0.16	1.17	0	SlitOR28	185	4	28	0		SlitOR28	4.95	0.04	0.69	0		123	1	19	0
SlitOR29	10.65	0	0	0	SlitOR29	269	0	0	0		SlitOR29	11.29	0.07	0.07	0		125	1	1	0
SlitOR30	11.12	0.18	0	0	SlitOR30	146	2	0	0		SlitOR30	11.29	0	0	0		250	0	0	0
SlitOR31	3.46	0.28	0.92	0.06	SlitOR31	116.22	13.7	30.73	2.63		SlitOR31	3.43	0.3	0.03	0.24		62	8	1	8
SlitOR32	6.35	0	0.53	0	SlitOR32	144	0	11	0		SlitOR32	5.57	0.16	0.1	0.06		120	4	2	1
SlitOR33	2.69	0.04	0	0	SlitOR33	65	1	0	0		SlitOR33	13.1	0.12	0	0		96	1	0	0
SlitOR34	5.18	0.09	0.05	0.84	SlitOR34	109	2	1	1		SlitOR34	5.47	0.3	0	0.04		122	2	0	1
SlitOR35	3.02	0.12	0	0	SlitOR35	77	3	0	0		SlitOR35	4.36	0.05	0	0		50	1	0	0
SlitOR36	10.58	0.15	0	0.13	SlitOR36	295	4	0	3		SlitOR36	13.6	0.15	0	0.21		331	4	0	5
SlitOR37	1.98	0.23	0	0	SlitOR37	62	3	0	0		SlitOR37	7.89	0	0	0		64	0	0	0
SlitOR38	27.49	0.09	0.05	0	SlitOR38	650	2	1	0		SlitOR38	17.41	0.13	0.05	0.06		293	2	1	1
SlitOR39	8.1	0.35	0.25	0.73	SlitOR39	104	6	4	7		SlitOR39	5.98	0.16	0	0		34	1	0	0
SlitOR40	2.39	0	0	0	SlitOR40	59	0	0	0		SlitOR40	4.92	0	0	0		29	0	0	0
SlitOR41	9.75	0.05	0	0	SlitOR41	38.41	1	0	0		SlitOR41	8.9	0.35	0	0		60	3	0	0
SlitOR42	2.23	0	0	0	SlitOR42	50	0	0	0		SlitOR42	2.11	0	0	0		39	0	0	0
SlitOR43	0.93	0.75	0	0	SlitOR43	21	16	0	0		SlitOR43	4.58	2.89	0.07	0		42	27	1	0
SlitOR44	1.89	0	0	0	SlitOR44	48	0	0	0		SlitOR44	1.46	0.04	0	0		32	1	0	0
SlitOR45	3.93	1.24	0.27	0	SlitOR45	38	9	2	0		SlitOR45	2.51	0.98	0	0.97		17	4	0	3
SlitOR46	2.44	0	0	0	SlitOR46	3	0	0	0		SlitOR46	0.45	0	0	0.82		3	0	0	1
SlitOR47	3.98	0.07	0	0.04	SlitOR47	124	2	0	1		SlitOR47	2.39	0	0.04	0.07		167.17	0	1	4.51
SlitOR48	#N/A	#N/A	#N/A	#N/A	SlitOR48	#N/A	#N/A	#N/A	#N/A		SlitOR48	5.13	0.04	0	0		106	1	0	0
SlitOR49	3.77	0.12	0	0	SlitOR49	31	1	0	0		SlitOR49	17.41	0.13	0.05	0.06		293	2	1	1
SlitOR50	3.38	0.09	0.09	0	SlitOR50	82	2	2	0		SlitOR50	15.95	0	0	0		142	0	0	0
SlitOR51	5.11	0	0	0	SlitOR51	125	0	0	0		SlitOR51	3.19	0.04	0	0		64	1	0	0
SlitOR52	5.79	0.26	0	0	SlitOR52	42	2	0	0		SlitOR52	12.02	0	0	0		44	0	0	0
SlitOR53	2.68	0	0	0.17	SlitOR53	33	0	0	2		SlitOR53	10.58	0	0	0.06		55	0	0	1
SlitOR54	0.03	0.73	0.62	0	SlitOR54	1	22	15	0		SlitOR54	0	0.98	1.22	0.13		0	5	9	1
SlitOR55	4.12	0.76	0.68	0.94	SlitOR55	66	13	14	15		SlitOR55	3.06	0.55	0.34	0.81		48	9	7	7
SlitOR56	2.37	0	0	0	SlitOR56	39	0	0	0		SlitOR56	0.74	0	0	0		3	0	0	0
SlitOR57	1.47	0.14	0	0	SlitOR57	26	2	0	0		SlitOR57	3.03	0	0	0		21	0	0	0
SlitOR58	3.8	0.06	0.44	0	SlitOR58	42	1	6	0		SlitOR58	4.53	0.11	0.06	0.06		42	2	1	1
SlitOR59	0.74	0	0	0	SlitOR59	3	0	0	0		SlitOR59	0.24	0	0	0		5	0	0	0
SlitOR60	2.05	3.14	0.96	0.15	SlitOR60	34	54	16	2		SlitOR60	0.14	0.13	0.25	0		1	1	2	0

## Sheet: GRs
Male	MVA= Male Virgin Antennae, MPR= Male Proboscis, MVBR= Male Vigrin Brain, MVBO= Male Vigrin Body Carcass										Female	FVA= Female Virgin Antennae, FPR= Female Proboscis, FVBR= Female Vigrin Brain, FVBO= Female Vigrin Body Carcass
	FPKM=Fragments Per Kilobase Per Million, EMR=Estimated Mapped Reads										FPKM=Fragments Per Kilobase Per Million, EMR=Estimated Mapped Reads
FPKM Raw	MVA	MVBR	MVBO	MPR	EMR Raw	MVA	MVBR	MVBO	MPR		FPKM Raw	FVA	FVBR	FVBO	FPR	EMR Raw	FVA	FVBR	FVBO	FPR
SlitGR1	0	0.17	1.61	0.2		0	1	6	1		SlitGR1	0.43	0.18	0	0		2	1	0	0
SlitGR2	6.77	0	0	0.63		169	0	0	3		SlitGR2	10.97	0	0	0.14		101	0	0	3
SlitGR3	8.7	0.05	0	7.18		98	1	0	61		SlitGR3	6.65	0	0	3.75		69	0	0	36
SlitGR4	0.28	0	0	0.33		1	0	0	1		SlitGR4	1.31	0.15	0	0.34		8	1	0	2
SlitGR6	0.76	0.44	0.43	4.87		17	4	3	88		SlitGR6	1.55	0.14	0.09	3.88		33	3	2	75
SlitGR9	0.51	0.7	0.21	0.35		16	21	6	9		SlitGR9	1.2	0.73	0.38	0.2		31	21	11	5
SlitGR10	#N/A	#N/A	#N/A	#N/A		#N/A	#N/A	#N/A	#N/A		SlitGR10	#N/A	#N/A	#N/A	#N/A		#N/A	#N/A	#N/A	#N/A
SlitGR11	#N/A	#N/A	#N/A	#N/A		#N/A	#N/A	#N/A	#N/A		SlitGR11	0.73	0	0	0.18		8	0	0	2
SlitGR12	3.21	0	3.35	5.37		22	0	8	32		SlitGR12	4.92	0.11	0	8.74		41	1	0	73
SlitGR13	2.14	0.08	0	2.96		15	1	0	19		SlitGR13	0.48	0.08	0	2.64		10	2	0	55
SlitGR14	2.63	0.11	7.81	24.01		25	1	57	172		SlitGR14	2.64	0.12	0.24	61.54		14	1	2	220
SlitGR69	#N/A	#N/A	#N/A	#N/A		#N/A	#N/A	#N/A	#N/A		SlitGR69	0.08	0	0.8	0		1	0	11	0
SlitGR70	1.04	0.12	0.19	3.41		18	2	3	42		SlitGR70	1.26	0.1	1.72	3.29		33	3	30	62
SlitGR73	0	0	0	3.37		0	#N/A	#N/A	#N/A		SlitGR73	#N/A	#N/A	#N/A	#N/A		#N/A	#N/A	#N/A	#N/A
SlitGR158	0.71	0.23	0	0		3	1	0	0		SlitGR158	0.34	0.38	0	0.34		4	5	0	4
SlitGR206	0.54	0	0	0.87		3	0	0	4		SlitGR206	0	0	0	1.73		0	0	0	5
SlitGR230	6.52	9.35	11.58	5.77		58	90	86	37		SlitGR230	6.4	7.96	0.1	4.57		26	66	1	36

## Sheet: IRs
Male	MVA= Male Virgin Antennae, MPR= Male Proboscis, MVBR= Male Vigrin Brain, MVBO= Male Vigrin Body Carcass										Female	FVA= Female Virgin Antennae, FPR= Female Proboscis, FVBR= Female Vigrin Brain, FVBO= Female Vigrin Body Carcass
	FPKM=Fragments Per Kilobase Per Million, EMR=Estimated Mapped Reads										FPKM=Fragments Per Kilobase Per Million, EMR=Estimated Mapped Reads
FPKM Raw	MVA	MVBR	MVBO	MPR	EMR Raw	MVA	MVBR	MVBO	MPR		FPKM Raw	FVA	FVBR	FVBO	FPR	EMR Raw	FVA	FVBR	FVBO	FPR
SlitIR7d	5.43	0.17	0	2.25		38	1	0	14		SlitIR7d	1.36	0.03	0	0.21		40	1	0	6
SlitIR8a	65.84	0.4	0	0.04		4155	24	0	2		SlitIR8a	46.85	0.3	0	0.05		2629	19	0	3
SlitIR21a	25.54	0	0	0		708	0	0	0		SlitIR21a	49.36	0.19	0	0		558	3	0	0
SlitIR25a	166.56	3.86	3.07	22.06		5375	98	100	492		SlitIR25a	136.93	3.44	0.47	22.73		3343	85	20	525
SlitIR40a	4.94	0.18	0.2	0		80	2	2	0		SlitIR40a	7.51	0	0	0		54	0	0	0
SlitIR41a	8.53	0.06	0.03	0.04		298	2	1	1		SlitIR41a	24.95	0	0	0.26		217	0	0	2
SlitIR60a	1.27	0	0	0		23	0	0	0		SlitIR60a	1.07	0	0	0.05		15	0	0	1
SlitIR64a	4.85	1.61	0.14	0.15		194	61	5	5		SlitIR64a	0.07	0.07	0	0.09		143	54	10	11
SlitIR68a	9.15	0.49	0.26	0		135	4	2	0		SlitIR68a	2.8	0.16	0.11	0		113	7	5	0
SlitIR75d	3.54	0	0	0		97	0	0	0		SlitIR75d	5.32	0.11	0	0		145	4	0	0
SlitIR75q.1	9.61	0.13	0	0.26		322	4	0	5		SlitIR75q.1	36.44	0	0.7	0.16		452	0	15	3
SlitIR75q.2	30.19	0.35	0	0		685	8	0	0		SlitIR75q.2	20.25	0.25	0.08	0		713	10	3	0
SlitIR75p.2	13.27	0.13	0	0		223	2	0	0		SlitIR75p.2	4.43	0.06	0	0		141	2	0	0
SlitIR76b	84.27	0.54	6.38	8.49		3318	20	230	270		SlitIR76b	76.66	0.55	1.62	9.4		2477	20	58	300
SlitIR87a	16.43	0.09	0	0.17		599	3	0	5		SlitIR87a	15.94	0.23	0	0.1		501	8	0	3
SlitIR1	5.58	0.1	0	0		228	4	0	0		SlitIR1	2.37	0.21	0	0		83	8	0	0
SlitIR2	17.46	0.17	0	0		325	3	0	0		SlitIR2	20.25	0.1	0	0		201	2	0	0

## Sheet: OBPs
Male	MVA= Male Virgin Antennae, MPR= Male Proboscis, MVBR= Male Vigrin Brain, MVBO= Male Vigrin Body Carcass										Female	FVA= Female Virgin Antennae, FPR= Female Proboscis, FVBR= Female Vigrin Brain, FVBO= Female Vigrin Body Carcass
FPKM Raw	MVA	MVBR	MVBO	MPR	EMR Raw	MVA	MVBR	MVBO	MPR		FPKM Raw	FVA	FVBR	FVBO	FPR	EMR Raw	FVA	FVBR	FVBO	FPR
	FPKM=Fragments Per Kilobase Per Million, EMR=Estimated Mapped Reads										FPKM=Fragments Per Kilobase Per Million, EMR=Estimated Mapped Reads
SlitPBP1	72019.9	458.23	4.15	44.64		1363141	8291	72	685		SlitPBP1	18524.7	82.81	0.32	13.74		312775	1573	6	230
SlitPBP2	136.19	236.62	155.59	164.73		2218	3693	2320	2178		SlitPBP2	13777.5	50.14	0.33	3.94		147349	608	4	42
SlitPBP3	4090.32	25.75	0.17	1.71		26759	167	1	9		SlitPBP3	1074.83	5.14	7.02	0.94		43090	230	312	37
SlitPBP4	3.12	0	16.53	0		77	0	346	0		SlitPBP4	8.51	0	0	0		34	0	0	0
SlitGOBP1	16324.9	99.69	0.35	8.98		257374	1507	5	115		SlitGOBP1	20023.1	90.86	0	17.9		207436	1068	0	185
SlitGOBP2	11762.1	76.67	1.01	5.08		280116	1740	22	98		SlitGOBP2	12496.4	51.96	0.4	9.8		251096	1172	9	195
SlitOBP1	107.86	117.68	142.58	118.73		1088	1150	1316	978		SlitOBP1	71.52	139.05	71.09	119.88		693	1531	777	1160
SlitOBP2	9.09	1.11	15.39	6.7		49	8	74	33		SlitOBP2	9.57	0.61	1.78	8.13		51	6	10	46
SlitOBP3	11.19	0.6	24.79	4.57		175	9	355	58		SlitOBP3	16.96	3.77	2.15	9.21		211	53	30	114
SlitOBP4	201.47	1714.92	528.69	20.21		5238	42445	12590	425		SlitOBP4	786.62	6102.96	2.96	56.74		8496	74720	36	611
SlitOBP5	7979.13	76.31	0.84	4.17		72524	674	7	31		SlitOBP5	7373.04	41.32	0.69	5.47		56492	362	6	42
SlitOBP6	#N/A	#N/A	#N/A	#N/A		#N/A	#N/A	#N/A	#N/A		SlitOBP6	#N/A	#N/A	#N/A	#N/A		#N/A	#N/A	#N/A	#N/A
SlitOBP8	0	5.56	0	26.32		0	43	0	171		SlitOBP8	0	26.56	0	25.99		0	201	0	172.26
SlitOBP9	114.34	0.71	0.2	1040.72		934	6	1	7121		SlitOBP9	139.87	0.7	0	1050.67		871	5	0	6972
SlitOBP10	451.81	3.17	0.21	16.14		11662	78	5	337		SlitOBP10	449.92	2.03	0	21.24		9461	48	0	442
SlitOBP11	3587.28	23.07	71.24	1183.4		36571	227	636	9363		SlitOBP11	6958.05	24.67	20.1	621.5		66541	277	218	5815
SlitOBP12	24309.7	157.25	67.04	3339.35		285675	1783	721	31976		SlitOBP12	19964	99.8	14.79	2113.13		303986	1712	252	31940
SlitOBP13	25.82	0.23	41.83	0.82		348	3	516	9		SlitOBP13	25.48	0.63	2.53	1.22		250	7	28	12
SlitOBP14	133.51	1.13	0	11.68		1344	11	0	96		SlitOBP14	416.85	1.78	0.03	0.83		11691	56	1	23
SlitOBP15	877.8	5.77	0	2.09		13967	88	0	27		SlitOBP15	226.46	0.55	0	11.85		1347	6	0	97
SlitOBP16	301.86	4.35	5.76	736.67		2863	40	50	5711		SlitOBP16	798.63	27.12	0.52	1682.63		6795	263	5	14329
SlitOBP17	155.19	0.86	0	0.32		1165	8	0	2		SlitOBP17	335.19	1.18	0.53	0.6		2091	11	9	4
SlitOBP18	277.65	1.85	0.06	0.54		5030	32	1	8		SlitOBP18	1005.63	4.18	0	1.03		15809	74	0	16
SlitOBP20	24483.3	158.13	6.45	42.31		319288	1985	77	449		SlitOBP20	5165.97	22.64	0.34	16.24		178345	875	13	552
SlitOBP21	6732.44	41.16	0.3	4.52		73095	432	3	40		SlitOBP21	17760.5	83.13	0.11	9.67		141563	764	1	78
SlitOBP22	26.18	0	0	0.13		274	0	0	1		SlitOBP22	26.47	9.95	0.06	12.24		596	15	1	14
SlitOBP23	2.76	0	0	0.68		35	0	0	7		SlitOBP23	4.59	0	0	0.26		45	0	0	3
SlitOBP24	0.64	0	42.62	0.17		9	0	551	2		SlitOBP24	6.53	0	0	1.1		11	0	0	2
SlitOBP25	0	0	0.17	24.36		0	0	1	131		SlitOBP25	0	0	0	23.3		0	0	0	106
SlitOBP26	2.5	0	0	3.23		7	0	0	5		SlitOBP26	2.61	0	0	1.56		18	0	0	10
SlitOBP27	0	0.19	1.64	0.23		0	1	8	1		SlitOBP27	0	0.49	0	0		0	1	0	0
SlitOBP28	7.55	0.14	0	0		60	1	0	0		SlitOBP28	10.11	0	0	0		68	0	0	0
SlitOBP29	1.42	0	68.56	0.61		33	0	1400	11		SlitOBP29	43.01	0.05	0	0.57		80	1	0	10
SlitOBP30	0.73	4.69	0.18	524.77		9	56	2	5297		SlitOBP30	0.83	3.01	0.31	871.47		7	29	3	7376
SlitOBP31	0.71	11.86	86.61	4.02		24	273	2648	95		SlitOBP31	0.96	25.17	21.37	3.95		15	710	666	82
SlitOBP32	0	0	2.27	34.85		0	0	17	234		SlitOBP32	0	0.22	0.45	29.96		0	2	4	238
SlitOBP33	1.22	26.47	0	80.81		10	212	0	544		SlitOBP33	0.59	116.32	0	75.21		4	912	0	516.74
SlitOBP34	0	1.41	0	21.72		0	12	0	156		SlitOBP34	0.14	1.72	0	23.14		1	14	0	165
SlitOBP35	0.68	0.55	161.61	0.6		17	13	3679	12		SlitOBP35	1.1	1.09	0.98	0.76		16	18	16	11
SlitOBP36	0	0.27	50.86	0.49		0	1	186	2		SlitOBP36	0	1.64	5.19	0.57		0	23	72	7
SlitOBP37	0.08	0.5	588.89	0.29		1	6	6885	3		SlitOBP37	0	1.72	0	0		0	5	0	0
SlitOBP38	0	0	9.21	0		0	0	130	0		SlitOBP38	#N/A	#N/A	#N/A	#N/A		#N/A	#N/A	#N/A	#N/A
SlitOBP39	0	0	1.89	0		0	0	16	0		SlitOBP39	#N/A	#N/A	#N/A	#N/A		#N/A	#N/A	#N/A	#N/A
SlitOBP40	0	0.07	488.3	0.27		0	1	6201	3		SlitOBP40	0	1.59	0	0		0	3	0	0
SlitOBP41	0	0	36.5	0		0	0	554	0		SlitOBP41	#N/A	#N/A	#N/A	#N/A		#N/A	#N/A	#N/A	#N/A
SlitOBP42	0	0.11	3.16	0		0	1	28	0		SlitOBP42	0	0.44	0	0		0	1	0	0
SlitOBP43	0	0	0	2.56		0	0	0	1		SlitOBP43	0	0	0	0		0	0	0	0
SlitOBP44	0.56	0	0	3.25		4	0	0	19		SlitOBP44	0	0	0	3.15		0	0	0	11
SlitOBP45	0	0	0	0.27		0	0	0	1		SlitOBP45	0.37	0	0	0		1	0	0	0

## Sheet: CSPs
Male	MVA= Male Virgin Antennae, MPR= Male Proboscis, MVBR= Male Vigrin Brain, MVBO= Male Vigrin Body Carcass										Female	FVA= Female Virgin Antennae, FPR= Female Proboscis, FVBR= Female Vigrin Brain, FVBO= Female Vigrin Body Carcass
	FPKM=Fragments Per Kilobase Per Million, EMR=Estimated Mapped Reads										FPKM=Fragments Per Kilobase Per Million, EMR=Estimated Mapped Reads
FPKM Raw	MVA	MVBR	MVBO	MPR	EMR Raw	MVA	MVBR	MVBO	MPR		FPKM Raw	FVA	FVBR	FVBO	FPR	EMR Raw	FVA	FVBR	FVBO	FPR
SlitCSP1	6273.81	525.02	822.39	8969.73		77011	6236	9221	91444		SlitCSP1	2610.13	531.58	69.35	7462.61		33208	7642	990	94443
SlitCSP2	3235.75	977.01	5599.2	34040.2		22815	6755	36094	197281		SlitCSP2	6261.88	2248.23	876.09	48175		30864	12876	4974	240864
SlitCSP4	5357.93	32.89	0.39	8.32		44799	268	3	57		SlitCSP4	5781.68	21.38	0.13	10.48		38386	163	1	70
SlitCSP5	35.56	54.04	25.45	582.39		1071	1547	702	14178		SlitCSP5	77.22	182.16	7.33	1038.55		1263	3353	134	16849
SlitCSP6	47.1	0.67	31.54	149.65		1490	20	914	3826		SlitCSP6	51.41	4.22	6.24	210.53		878	81	119	3565
SlitCSP7	19.9	7.65	18.9	22.2		337	124	293	305		SlitCSP7	14.09	8.05	2.09	29.3		212	136	35	437
SlitCSP8	1173.53	424.28	1012.27	19800.3		13327	4653	10520	183306		SlitCSP8	3675.94	1333.93	420.58	54155.3		19609	8240	2576	292338
SlitCSP9	33.84	20.28	20.36	1261.63		240	141	132	7354		SlitCSP9	45.12	93.51	3.11	2081.47		543	1273	42	24936
SlitCSP10	66.76	9.02	35.96	50.52		1812	233	894	1109		SlitCSP10	59.03	8.2	8.02	70.69		1388	216	210	1644
SlitCSP11	466.58	9.56	171.53	1346.46		4270	85	1436	10078		SlitCSP11	998.85	42.98	16.21	1349.81		6931	342	128	9414
SlitCSP12	2.01	3.42	622.25	146.61		30	49	8497	1779		SlitCSP12	2.11	14.38	0.63	233.09		24	185	8	2639
SlitCSP13	1707.88	175.54	277.37	626.28		21420	2121	3184	6395		SlitCSP13	2144.48	277.03	56.62	718.08		18246	2687	545	6115
SlitCSP14	560.5	34.69	299.9	42.37		8417	500	4123	517		SlitCSP14	633.15	69.24	25.44	45.6		10400	1280	467	743
SlitCSP15	0	0.19	0	66.2		0	2	0	604		SlitCSP15	0	1.37	0	105.49		0	11	0	743
SlitCSP16	0	0.13	0.57	25.25		0	1	4	159		SlitCSP16	0	0.13	0.26	48.45		0	1	2	332
SlitCSP17	1.78	2	1.25	3.45		35	33	19	71		SlitCSP17	11.38	1.43	0	7.07		90	12	0	57
SlitCSP18	6.55	0	0.22	4.93		32	0	1	20		SlitCSP18	0.65	0	0	8.35		4	0	0	54
SlitCSP19	0	0	0	2.31		0	0	0	3		SlitCSP19	0.48	1.23	6	768.29		2	7	32	3485
SlitCSP20	10.24	6.3	19.26	210.64		111	66	191	1862		SlitCSP20	10.4	19.62	5.76	306.09		96	206	60	2824
SlitCSP21	0.89	0	0	0		5	0	0	0		SlitCSP21	#N/A	#N/A	#N/A	#N/A		#N/A	#N/A	#N/A	#N/A
SlitCSP22	0.42	34.32	1.25	0.42		16	1248	44	13		SlitCSP22	0.56	55.48	0.68	0.37		17	1880	23	11

## Sheet: CXEs
Male	MVA= Male Virgin Antennae, MPR= Male Proboscis, MVBR= Male Vigrin Brain, MVBO= Male Vigrin Body Carcass										Female	FVA= Female Virgin Antennae, FPR= Female Proboscis, FVBR= Female Vigrin Brain, FVBO= Female Vigrin Body Carcass
	FPKM=Fragments Per Kilobase Per Million, EMR=Estimated Mapped Reads										FPKM=Fragments Per Kilobase Per Million, EMR=Estimated Mapped Reads
FPKM Raw	MVA	MVBR	MVBO	MPR	EMR Raw	MVA	MVBR	MVBO	MPR		FPKM Raw	FVA	FVBR	FVBO	FPR	EMR Raw	FVA	FVBR	FVBO	FPR
SlitCXE1	8.69	9.66	17.85	10.82		566	559	999	487		SlitCXE1	10.78	6.64	6.59	11.13		594	417	411	605
SlitCXE2	735.88	17.87	225.8	419.06		18890	441	5341	8791		SlitCXE2	451.1	22.79	266.25	802.47		9126	517	5744	16061
SlitCXE3	40.66	14.71	8.32	3.04		1552	116	319	76		SlitCXE3	66.19	1.85	3.97	11.55		889	30	59	154
SlitCXE4	#N/A	#N/A	#N/A	#N/A		#N/A	#N/A	#N/A	#N/A		SlitCXE4	#N/A	#N/A	#N/A	#N/A		#N/A	#N/A	#N/A	#N/A
SlitCXE5	#N/A	#N/A	#N/A	#N/A		#N/A	#N/A	#N/A	#N/A		SlitCXE5	302.63	114.12	36.35	1062.43		4766	2132	683	17885
SlitCXE6	321.32	52.88	574.13	326.81		5179	827	8292	4164		SlitCXE6	314.96	99.81	64.01	276.07		4700	1675	1061	4093
SlitCXE7	#N/A	#N/A	#N/A	#N/A		#N/A	#N/A	#N/A	#N/A		SlitCXE7	#N/A	#N/A	#N/A	#N/A		#N/A	#N/A	#N/A	#N/A
SlitCXE8a	5.46	4.27	14.25	6.11		102.18	79.86	240.61	53.78		SlitCXE8a	4.58	2.89	1.94	1.56		185.57	140.32	90.64	58.93
SlitCXE8b	1.44	0.13	0.55	0.54		18	1	6	4		SlitCXE8b	4.54	1.68	0.73	0.92		31.62	7	5	8.91
SlitCXE9	9.31	15.55	18.93	7.44		163	264	304	108		SlitCXE9	#N/A	#N/A	#N/A	#N/A		201	345	308	111
SlitCXE10	135.83	2.11	2.53	0.46		6266	92	107	17		SlitCXE10	114.69	1.25	1.31	0.62		4341	53	55	23
SlitCXE11	9.49	19.04	13.21	6.59		337	642	430	189		SlitCXE11	19.04	25.9	6.73	9.08		552	840	217	260
SlitCXE12	2.05	0.33	23.64	2.54		79	12	833	79		SlitCXE12	3.61	1.7	7.46	2.47		120	63	275	81
SlitCXE13	9.78	27.34	17.6	45.35		331	694	375	1140		SlitCXE13	12.39	30.24	374.26	53.8		385	1050	12914	1650
SlitCXE14	#N/A	#N/A	#N/A	#N/A		#N/A	#N/A	#N/A	#N/A		SlitCXE14	#N/A	#N/A	#N/A	#N/A		#N/A	#N/A	#N/A	#N/A
SlitCXE15	17.06	0.2	0.39	10.72		528	5	7	120		SlitCXE15	10.84	0.34	0.23	7.3		205	7	5	141
SlitCXE16	#N/A	#N/A	#N/A	#N/A		#N/A	#N/A	#N/A	#N/A		SlitCXE16	310.21	132.07	45.57	1109.12		4820	2403	821	17422
SlitCXE17	42.26	1.39	10.64	6.93		3570	111	824	472		SlitCXE17	61.28	1.33	2.25	13.58		2455	60	103	541
SlitCXE18	6.03	3.99	5.03	2.34		255.82	160.14	195.39	80.22		SlitCXE18	9.73	3.91	3.99	2.03		389.81	174.68	177.36	80.16
SlitCXE19	5.14	0.09	0.07	1.44		247	4	3	56		SlitCXE19	9.06	0.13	0.29	1.68		361	6	13	66
SlitCXE20	50.9	1.55	6.44	7.48		2709	78	314	321		SlitCXE20	114.17	2.07	8.41	15.31		2445	51	200	333
SlitCXE21	253.98	1.71	8.33	7.94		12377	79	372	312		SlitCXE21	256.46	1.69	0.59	1.62		12217	90	31	76
SlitCXE22	40.91	2.12	3.69	18.75		1751	86	145	648		SlitCXE22	174.42	20.53	4.94	81.69		1144	114	25	491
SlitCXE23	20.39	12.62	30.06	20.76		1459	838	1942	1176		SlitCXE23	26.36	16.85	18.21	26.04		1164	805	873	1118
SlitCXE24	#N/A	#N/A	#N/A	#N/A		#N/A	#N/A	#N/A	#N/A		SlitCXE24	57	75.75	13.77	129.9		356	583	106	868
SlitCXE25	0.74	0	0	0		1	0	0	0		SlitCXE25	0	0	0	0		0	0	0	0
SlitCXE26	3.59	4.76	69.62	4.23		76	96	1218	65		SlitCXE26	3.51	6.25	6.93	4.2		62	120	126	68
SlitCXE27	32.06	0.63	13.47	30.04		652	12	236	480		SlitCXE27	10.03	0.68	0.55	22.64		626	47	37	1390
SlitCXE28	28.22	40.49	13.74	28.64		573	773	258	469		SlitCXE28	42.26	56.12	3.94	57.28		446	691	45	598
SlitCXE29	#N/A	#N/A	#N/A	#N/A		#N/A	#N/A	#N/A	#N/A		SlitCXE29	#N/A	#N/A	#N/A	#N/A		#N/A	#N/A	#N/A	#N/A
SlitCXE30	10.05	12.57	32.14	46.03		425	504	1245	1571		SlitCXE30	8.01	22.81	26.87	39.92		286	910	1065	1407
CCE001k	8.61	0.08	0	19.56		68	1	0	130		CCE001k	2.01	0.17	0	24.96		11	1	0	124
CCE016e	0	0	2.85	0.52		0	0	5	1		CCE016e	0	0.06	3.72	0.79		0	1	47	3
CCE003a	22.2	0.15	1.24	2.22		564	6	26	31		CCE003a	3.21	0.92	0.25	3.07		176	7	5	47
CCE014a	4.36	13.45	12.57	6.27		207	600	549	241		CCE014a	4.87	11.47	51.39	6.73		200	520	2333	273
CCE001g	16.97	1.88	1.44	11.41		133	15	9	77		CCE001g	13.77	4.52	0.28	7.11		344	113	8	159
CCE019a	7.49	5.04	2.11	5.01		244	156	63	132		CCE019a	8.02	4.06	3.61	4.29		242	137	121	128
CCE006j	1.2	1.77	0.11	1.21		23	13	2	10		CCE006j	0.31	0.78	0.23	1.34		6	9	1	9
CCE018c	0.43	0.83	0.39	0.27		12	22	10	6		CCE018c	0.83	1.74	0.54	1.24		7	17	6	12
CCE001j	2.46	4.73	7.22	1.01		81	148	218	27		CCE001j	4.19	10.3	1.28	3.21		52	138	17	39
CCE006g	0.07	0.14	2.24	0.56		1	2	50	7		CCE006g	0.88	0.98	1.03	0.79		9	23	26	16
CCE006a	0.26	2.68	0	0.65		3	21	0	5		CCE006a	0.06	2.19	0	0.3		1	42	0	5
CCE025a	1.06	0	67.18	0.22		15	0	617	4		CCE025a	3.91	1.59	7.66	0		52	25	123	0
CCE006n	0	0	40.96	0		0	0	1347	0		CCE006n	0	0	11.71	0		0	0	135	0
CCE021a	0	0	12.6	0		0	0	177	0		CCE021a	0	0	2.37	0.08		0	0	28	1
CCE016f	0	0	18.51	0.04		0	0	566	1		CCE016f	0	0	1.04	0.06		0	0	20	1
CCE002a	6.99	8.25	4.41	20.69		251	281	145	600		CCE002a	16.84	15.84	12.08	33.81		258	229	187	476
CCE001q	0.56	0.23	15.64	0.05		13	5	261	1		CCE001q	0.2	0.12	0.37	0.2		3	2	4	3
CCE016h	0.89	0.16	0.57	0.38		29	5	17	10		CCE016h	2.94	3.57	0.36	1.51		17	17	3	8
CCE022a	0.91	0.14	28.25	0.36		35	5	992	11		CCE022a	2.09	0.7	1.05	2.61		14	6	9	18
CCE012a	0	0	9	0.07		0	0	130	1		CCE012a	#N/A	#N/A	#N/A	#N/A		#N/A	#N/A	#N/A	#N/A
CCE006k	0	0	114.34	0.12		0	0	1390	1		CCE006k	#N/A	#N/A	#N/A	#N/A		#N/A	#N/A	#N/A	#N/A
CCE023a	0.71	0.68	1.17	0.42		2	2	3	1		CCE023a	#N/A	#N/A	#N/A	#N/A		#N/A	#N/A	#N/A	#N/A
CCE006m	0	0	5.83	0.96		0	0	63	7		CCE006m	0.24	0.65	1.25	2.9		1	4	7	14
CCE006c	0	0.06	1.07	0		0	1	18	0		CCE006c	0	2.85	0	0		0	1	0	0
CCE001l	0.05	0.05	1.51	0.11		1	1	30	2		CCE001l	0	1.01	0	0.51		0	4	0	1

## Sheet: CYPs
Male	MVA= Male Virgin Antennae, MPR= Male Proboscis, MVBR= Male Vigrin Brain, MVBO= Male Vigrin Body Carcass										Female	FVA= Female Virgin Antennae, FPR= Female Proboscis, FVBR= Female Vigrin Brain, FVBO= Female Vigrin Body Carcass
	FPKM=Fragments Per Kilobase Per Million, EMR=Estimated Mapped Reads										FPKM=Fragments Per Kilobase Per Million, EMR=Estimated Mapped Reads
FPKM Raw	MVA	MVBR	MVBO	MPR	EMR Raw	MVA	MVBR	MVBO	MPR		FPKM Raw	FVA	FVBR	FVBO	FPR	EMR Raw	FVA	FVBR	FVBO	FPR
SlitCYP18A1	138.08	20.3	11.33	26		7315	1018	550	1111		SlitCYP18A1	321.04	59.41	46.22	115.4		6667	1400	1071	2357
SlitCYP18B3	53.09	1.81	1.64	15.28		1321	42	14	273		SlitCYP18B3	86.13	4.14	6.16	28.48		1298	70	103	425
SlitCYP301A1	4.13	1.1	7.18	9.11		90	24	125	141		SlitCYP301A1	7.68	2.53	4.2	9.69		97	35	57	119
SlitCYP304F4	352.56	14.61	59.01	171.76		12378	487	1898	4871		SlitCYP304F4	560.82	19.61	55.84	175.14		20535	802	2269	6327
SlitCYP305B1	2.99	20.21	3.09	6.87		89	571	84	165		SlitCYP305B1	6.08	30.79	1.89	8.52		159	901	55	220
SlitCYP306A1	1.08	4.63	1.28	0.97		36	146	41	26		SlitCYP306A1	1.55	2.51	10.76	1.51		47	85	362	45
SlitCYP321A11	#N/A	#N/A	#N/A	#N/A		#N/A	#N/A	#N/A	#N/A		SlitCYP321A11	#N/A	#N/A	#N/A	#N/A		#N/A	#N/A	#N/A	#N/A
SlitCYP321A12	#N/A	#N/A	#N/A	#N/A		#N/A	#N/A	#N/A	#N/A		SlitCYP321A12	#N/A	#N/A	#N/A	#N/A		#N/A	#N/A	#N/A	#N/A
SlitCYP324A1	172.03	18.16	106.35	227.17		5435	545	3078	5800		SlitCYP324A1	158.41	25.36	18.78	170.54		4331	776	571	4607
SlitCYP324A6	922.12	6.03	0.83	5.91		18012	112	17	92		SlitCYP324A6	976.94	4.88	7.9	6.8		16923	102	151	119
SlitCYP333A6	36.16	64.91	47.59	47.19		795	1253	976	739		SlitCYP333A6	42.16	102.67	50.84	48.46		762	1974	977	882
SlitCYP333B3	57.37	22.33	149.89	117.33		2500	922	5984	4126		SlitCYP333B3	64.42	34.3	60.09	130.88		2030.47	1207.3	2055.37	4037.59
SlitCYP338A2	188.2	1.56	0.07	0.25		2761	22	1	3		SlitCYP338A2	120.23	0.59	0	0.21		3989	22	0	7
SlitCYP340AA1	320.36	2.62	9.03	1926.55		9142	71	236	44452		SlitCYP340AA1	189.53	1.19	1.72	1458.72		4547	32	46	34606
SlitCYP340AB1	18	0.27	0.79	7.52		466	7	19	148		SlitCYP340AB1	13.55	0	0.07	6.02		111	0	1	55
SlitCYP340K4	0.09	0	2.21	0		3	0	65	0		SlitCYP340K4	51.41	0.26	3.55	0		1577	9	121	0
SlitCYP341A13	668.73	6.2	27.08	1961.01		26177	230	971	61975		SlitCYP341A13	865.57	5.8	5.81	2383.27		24276	182	181	66034
SlitCYP341B3	374.72	5.93	14.43	954.44		9634	140	319	17087		SlitCYP341B3	256.3	4.26	5.74	804.63		9421	175	234	29179
SlitCYP354A9	87.14	27.07	20.7	37.52		1880	557	409	656		SlitCYP354A9	158.71	96.39	70.39	97.58		2531.65	1099.48	1054.13	1107.9
SlitCYP366D1	562.88	2.05	5.44	12.61		3341	22	31	43		SlitCYP366D1	783.77	3.61	1.83	7.17		6221	32	16	55
SlitCYP367A6	85.83	0.79	12.56	86.88		2394	26	366	1730		SlitCYP367A6	120.89	1.15	2.74	158.79		1735	18	44	2210
SlitCYP367B6	942.83	6.44	22.04	1173.08		29278	190	627	29441		SlitCYP367B6	727.23	5.04	3.27	1312.15		18806	146	94	33538
SlitCYP428A1P	31.77	57.26	15.32	19.12		1731.21	2909.24	741.8	832.28		SlitCYP428A1P	70.95	96.17	25.2	32.82		1159	1801	474	552
SlitCYP4G75	1799.36	131.82	852.65	3131.34		68975	4793	29944	96919		SlitCYP4G75	1572.45	162.89	283.19	4411.22		51976	6017	10394	143922
SlitCYP4L12	2484.6	162.24	114.4	1041.41		54416	3669	1467	18625		SlitCYP4L12	5.34	3.55	11.03	2.74		87	57	138	47
SlitCYP4S8v1	141.74	19.09	10.25	67.75		7335	935	486	2828		SlitCYP4S8v1	166.27	22.64	4.57	87.43		7123	1082	217	3693
SlitCYP6AB14	347.35	3.14	5.46	115.78		12708	109	183	3421		SlitCYP6AB14	165.36	1.49	1.55	38.99		8379	84	87	1947
SlitCYP6AB31	533.15	17.59	32.73	472.62		11278	355	634	8105		SlitCYP6AB31	386.41	22.5	9.5	282.29		11526	802	294	8046
SlitCYP6AE47	310.81	7.77	52.16	389.81		14118.7	334.29	2171.02	14288.5		SlitCYP6AE47	695.46	29.92	24.56	438.57		17641	850	693	10997
SlitCYP6AE48	1877.49	15.04	24.81	45.81		62434	515	921	1521		SlitCYP6AE48	9007.02	36.67	39.42	124.07		103853	630	631	1882
SlitCYP6AE49	1525.76	11.45	7.89	6.75		26512	201	107	91		SlitCYP6AE49	#N/A	#N/A	#N/A	#N/A		#N/A	#N/A	#N/A	#N/A
SlitCYP6AE50	13.59	1.96	2.95	36.95		468	64	93	1028		SlitCYP6AE50	27.15	7.3	1.3	60.79		523	158	28	1160
SlitCYP6AN4	203.7	49.95	27.32	75.64		8016	1864	985	2403		SlitCYP6AN4	212.79	38.95	23.66	77.71		7180	1463	877	2565
SlitCYP6B42	#N/A	#N/A	#N/A	#N/A		#N/A	#N/A	#N/A	#N/A		SlitCYP6B42	#N/A	#N/A	#N/A	#N/A		#N/A	#N/A	#N/A	#N/A
SlitCYP6B48	#N/A	#N/A	#N/A	#N/A		#N/A	#N/A	#N/A	#N/A		SlitCYP6B48	#N/A	#N/A	#N/A	#N/A		#N/A	#N/A	#N/A	#N/A
SlitCYP9A51	36.5	168.12	43.36	31.62		886	2771	957	508		SlitCYP9A51	#N/A	#N/A	#N/A	#N/A		#N/A	#N/A	#N/A	#N/A
SlitCYP9A52	754.95	115.2	41.75	735.98		33052	4573	1756	26469		SlitCYP9A52	1284.62	99.94	21.63	726.09		58720	5319	1248	32161
SlitCYP302A1	0.09	1.01	0.49	0.43		1	11	5	4		SlitCYP302A1	0	0.85	16.18	0.24		0	28	529	7
SlitCYP307A1	0	0.88	0.04	0		0	24	1	0		SlitCYP307A1	0.03	1.12	79	0.03		1	18	1437	1
SlitCYP314A1	1.65	2.89	2.6	0.46		24	43	36	3		SlitCYP314A1	0.11	0.62	19.91	0.04		6	36	1157	2
SlitCYP315A1	3.27	4.88	2.02	2.21		53	73	31	32		SlitCYP315A1	0.36	0.5	40.76	0.27		12	19	1527	9
SlitCYP15C1	3.08	913.75	2.01	0.56		55	15297	33	8		SlitCYP15C1	0.29	234.37	0.51	0.32		4	3878	8	4
SlitCYP301B1	0.34	0.2	0.45	0		5	5	7	0		SlitCYP301B1	0.45	0.16	0.08	0		10	4	2	0
SlitCYP303A1	0.9	0.43	0.04	0		22	10	1	0		SlitCYP303A1	0.13	0.34	0.15	0		3	9	4	0
SlitCYP3097A1	#N/A	#N/A	#N/A	#N/A		#N/A	#N/A	#N/A	#N/A		SlitCYP3097A1	0	0	10.77	0		0	0	132	0
SlitCYP321A15	1.04	22.04	2.3	0.23		15	309	27	4		SlitCYP321A15	0.75	15.27	0.11	0.2		19	431	3	5
SlitCYP321A8	2.44	0	0	5.4		8	0	0	15		SlitCYP321A8	3.19	0	0	0.87		14	0	0	6
SlitCYP321B1	2.28	2.4	67.9	3.54		78	78	2131	98		SlitCYP321B1	3.17	7.56	9.15	2.07		87	232	279	56
SlitCYP321B4	0.18	3.15	0.71	57.49		2	42	10	519		SlitCYP321B4	0.04	0.28	0.17	47.12		1	8	5	1197
SlitCYP332A1	11.08	26.57	112.97	677.02		179	414	1664	8875		SlitCYP332A1	16.05	69.46	19.55	865.15		200	987	276	10625
SlitCYP333B4	20.05	26.94	35.84	26.88		755	962	1236	817		SlitCYP333B4	27.81	44.85	15.54	48.27		417.53	801.7	289.63	791.41
SlitCYP337B5	13.85	14.95	102.71	14.94		429	440	2914	374		SlitCYP337B5	18.13	22.77	32.97	18.57		462	650	935	468
SlitCYP340AD4	0.09	0	2.21	0		3	0	65	0		SlitCYP340AD4	#N/A	#N/A	#N/A	#N/A		#N/A	#N/A	#N/A	#N/A
SlitCYP340AH2	3.75	1.73	1.29	3.95		181	79	57	154		SlitCYP340AH2	2	0.06	0.7	1.53		15	1	7	9
SlitCYP340AQ1	0	0	3.68	0		0	0	27	0		SlitCYP340AQ1	0	0	0.81	0		0	0	16	0
SlitCYP340G2	32.59	2.92	0	0		974	83	0	0		SlitCYP340G2	30.89	2.23	38.93	10.12		543	45	763	129
SlitCYP340L2	0	0.08	0	21.37		0	1	0	156		SlitCYP340L2	0	0	0	28.09		0	0	0	148
SlitCYP341B17	1.11	0	4.9	2.32		6	0	18	7		SlitCYP341B17	1.63	0	3.93	0.81		11	0	33	7
SlitCYP341B19	6.94	0.05	2.5	0.13		72	1	26	2		SlitCYP341B19	11.46	1.31	1.52	0.35		93	12	17	5
SlitCYP49A1	0.19	0.78	0.59	0.48		3	2	3	1		SlitCYP49A1	0.78	0.54	0.1	0.06		7	7	2	1
SlitCYP4AU15	0.93	54.34	20.55	0.65		15	817	288	8		SlitCYP4AU15	0.12	31.38	2.25	0.13		4	1135	81	4
SlitCYP4AU18	0.22	5.45	0.48	0.23		7	165	14	6		SlitCYP4AU18	0.43	24.81	0.45	0.15		5	313	6	2
SlitCYP4CG16	0.2	1.49	0.7	0.08		6	42	19	2		SlitCYP4CG16	0.66	0.69	2.05	0.14		3	4	11	1
SlitCYP4CG18	0	1.07	40.51	0.26		0	29	1055	6		SlitCYP4CG18	0	2.82	5.01	0.17		0	83	159	5
SlitCYP4G109	0	0.04	44.02	0		0	1	818	0		SlitCYP4G109	#N/A	#N/A	#N/A	#N/A		#N/A	#N/A	#N/A	#N/A
SlitCYP4G74	0	0.5	91.29	0.07		0	17	3018	2		SlitCYP4G74	#N/A	#N/A	#N/A	#N/A		#N/A	#N/A	#N/A	#N/A
SlitCYP4M14	0.6	19.11	5.94	0.12		18	554	170	3		SlitCYP4M14	0.18	42.37	0.8	0.28		2	560	11	3
SlitCYP4M18	0.12	2.32	11.51	0.97		1	20	96	7		SlitCYP4M18	0	1.01	60.35	0.57		0	34	2013	17
SlitCYP4S9	37.44	0.7	6.05	12.75		1419	25	210	390		SlitCYP4S9	73.34	2.93	6.97	29.74		1281	66	141	568
SlitCYP6AB60	0.05	0	7.12	0		1	0	84	0		SlitCYP6AB60	0	0.47	0.27	0.08		0	3	4	1
SlitCYP6AB61	0	0.08	0.32	0		0	1	4	0		SlitCYP6AB61	#N/A	#N/A	#N/A	#N/A		#N/A	#N/A	#N/A	#N/A
SlitCYP6AE70	30.04	1.29	2.84	23.18		1340.31	54.71	115.98	834.55		SlitCYP6AE70	125.13	6.5	3.85	63.94		4604	267	157	2321
SlitCYP6AE77	1.27	0	1.19	42.13		7	0	6	192		SlitCYP6AE77	13.27	2.16	0.78	151.96		33	7	3	441
SlitCYP6AW1	7.82	2.84	18.12	1.19		481	165	1021	59		SlitCYP6AW1	23.99	6.55	9.49	1.33		522	166	233	30
SlitCYP6B58	8.59	1.37	30.29	2.04		59	7	225	14		SlitCYP6B58	13.71	1.83	6.18	2.81		117	16	60	21
SlitCYP9A27	0.56	10.68	8.49	1.55		5	42	19	6		SlitCYP9A27	0.61	7.91	0.82	3.82		3	56	5	20
SlitCYP9A39	#N/A	#N/A	#N/A	#N/A		#N/A	#N/A	#N/A	#N/A		SlitCYP9A39	49.65	31.71	137.3	84.98		531	349	1738	865
SlitCYP9A40	175.87	83.47	51.48	199.31		2899	1348	793	2764		SlitCYP9A40	129.54	58.49	7.89	115.96		5031	2536	340	4442
SlitCYP9A59	1.15	10.46	0.71	0.49		24	208	13	8		SlitCYP9A59	3.75	48.03	4.7	2.54		32	527	84	28
SlitCYP9A60	66.07	72.16	25.9	37.71		1212	1266	435	561		SlitCYP9A60	0	10.46	0.2	0.67		0	107	2	6
SlitCYP9A81	14.05	42.68	129.98	9.39		137	443	1210	81		SlitCYP9A81	#N/A	#N/A	#N/A	#N/A		#N/A	#N/A	#N/A	#N/A
SlitCYP9AJ1	0.65	0	0.72	0		1	0	1	0		SlitCYP9AJ1	0	0.39	1.31	0		0	2	11	0
SlitCYP9BS1	8.51	2.22	1.27	0.88		147	30	14	11		SlitCYP9BS1	5.03	5.44	0	0.37		44	59	0	4
SlitCYP9G17	179.74	532.46	221.97	42		8288	23260	9379	1565		SlitCYP9G17	#N/A	#N/A	#N/A	#N/A		#N/A	#N/A	#N/A	#N/A

## Sheet: SNMPs
Male	MVA= Male Virgin Antennae, MPR= Male Proboscis, MVBR= Male Vigrin Brain, MVBO= Male Vigrin Body Carcass										Female	FVA= Female Virgin Antennae, FPR= Female Proboscis, FVBR= Female Vigrin Brain, FVBO= Female Vigrin Body Carcass
	FPKM=Fragments Per Kilobase Per Million, EMR=Estimated Mapped Reads										FPKM=Fragments Per Kilobase Per Million, EMR=Estimated Mapped Reads
FPKM Raw	MVA	MVBR	MVBO	MPR	EMR Raw	MVA	MVBR	MVBO	MPR		FPKM Raw	FVA	FVBR	FVBO	FPR	EMR Raw	FVA	FVBR	FVBO	FPR
SlitSNMP1	378.86	2.32	0	1.54		8211	48	0	27		SlitSNMP1	177.59	0.85	0	1.35		8034	43	0	60
SlitSNMP2	1884.48	14.54	28.24	149.82		61694	452	847	3963		SlitSNMP2	1542.12	12.75	3.06	191.87		43060	374	98	5463
