# Supplementary material for: Transcriptome Analysis of Gene Families Involved in Chemosensory Function in Spodoptera littoralis (Lepidoptera: Noctuidae)
Source: BMC Genomics. 2019 May 28;20:428. doi: 10.1186/s12864-019-5815-x (PMC6540431; doi:10.1186/s12864-019-5815-x)
Supplement: Supplementary file 7 — S. littoralis GR protein sequences. Contains updated amino acid sequences for all annotated S. littoralis gustatory receptors. (TXT 6 kb) [file 12864_2019_5815_MOESM7_ESM.txt]

>SlitGR1
KSVTMNKEHGFRVYNSNPVNKETRKREMFQRIDEKDSIKEYDAKDLYGPEITDKDGALLDAHDSFYITTKSLLVLFQIMGVMPIMRVPKHAQTTKRTTFNWISKATLWAYLVWGLECIIVVKVGRERLANFQNSANKRFDEVIYNIIFLSILIPHFLLPIASWRXXXXXXXXXXXXXXXXXXXXXXXXXXIVFPNLYSLTWGLCVFSWGLSFAVILSQHYLQDDFELWHSFAYYHIIAMLDGFCSLWYINCNAFGTASRGLAMNLHKALGAEHPALKVAQYRHLWVDLSHMMQQLGRAYSNMYGIYCMVIFFTTTISLYGALSEILEHGLSYKEMGLFVIVGYCMTLLYXXXXXLHHDCCFVGLEFQVRLLNVNLGAIDRSTQREVEMFLVAISKNPPIMNLDGFTNINRELFTANVSFMSTYLIVLMQFKLTLLRQSARKTLKSIVKAVFNTSTTMLDDDFDDEDGE
>SlitGR2
MTIPDHLFDEGINNTLFHNDMRHIQQNKTVYEKTQRDYEQEQRDLLSSQDGDTCEIHDQFYRDHKLLLVLFRALAVMPITRSRPGTITFSWKSRATMYAVCFYIAATAVVLIVGYERIMILRSIRRFDDYIYAILFVIFLVPHFWIPFVGWGVAHQVAIYKTNWGKFQVRYYRVTGENLQFPNLKTTIVIISVGCLLLAVCFLLSLCILMDGFLLRHTSAYYHIITMINMNCALWYINCKGIKIASQSLSECFRRDVEQECSAKLISRYRYLWLNLSELLQSLGNAYARTYSTYCLFMFANITIAVYGALSEIVDHGFGFSFKEMGLFVDAAYCSTLFFIFVDCSHKSTLTVAAGVQDTLLSIDVLAVDRPTQKEIDHFIQAIEMNPAVVSLKGYAHVNRELLTSAISMIAIYLIVLLQFKISLPKDPQIVAT
>SlitGR3
MSFYTSNSLFPTTVPIPNGFPVQIDEKPKNKIIFLDATPVRTPVKPISPNAVAPMRNNLVEPHISNDIIYENIKPVFTVLRIMGVLPITRPASCINQFQIASASMLYSVLVFCSLVSYVLYLSLHKVQILRTAEGKFEEAVIEYLFTVYLFPMIAVPILWYETRKIADVLNGWVEFEVVYKQLSGRTLPVKLYKKALAIAIIIPILSTTTVIVTHITMVHFKPMQLVPYVFLEILTYMLGGYWYLLCETLSICANILAEDFQSALRHIGPAGRVAEYRALWLRLSKLSRDTGIANCYTFTFVNLYLFLIITLSIYGLLSQISEGFGIKDIGLALTAIYGIFLLFFICDEAHYASHNVRTNFQKKLLMVELSWMNTDAQTEVNMFLRATEMNPSQISLGGFFNVNRTLFKSLLATMVTYLVVLLQFQISIPDESQSQDDEEDAPLNITSATTEALTTTTTVMTTILTTLAKKKKKN
>SlitGR4
FKVIMKRNYVKKLNEKKKYDDFLPILNNVFKKARYFGISGYGFNLSFAWSLVLFTMLVVAETVAVWKVVRFLGGWLMSASDNGFIGRMSGAIFYANALISLFLSSKFVHSWRNLYIYWLSTETNTALKFPPDVRTKKRAVLIIFFVISVASIEHILSMISATGVGFPIGEFVYRYVTISHGFLLRAQDYSAWNGIPIFILSKLATVLWNFQDLIIILISMGLSSRYKRLNLYVRKIVTVEKRSETKPKFGTELYLQIQVWRRLREAYVRQSTLVRMVDHKLGSLVLLSNINNLYFICLQIYLGIHKPSSSTISRCYFLFSLSWLILRACSVVIAASDVHLHSQRALKLLHSCPSANYNIEMKRLQYQLAHDFVALTGMGFFSLRRELLLEVAAAILKY
>SlitGR6
VNRGIQKHGTGPNIKPKMVQTSFRRNMSFWIPVKKNKVDIAKHKSPRSITPFFDALRCTLIVGQVFSLLPFVGVFTNIASNVKFIKTSWKCVYSVLSLIGQMFMAVLCINKLARSNVTLNGTSPVIFYVTTCVTMMMFFQVARRWPQLVQHIAKAEDMDPNFDCSLARKCNITCAVVLILALLEHILSLLSAFAGAAACYGGMDTYQGFVTHFYPWVFNYLPYSPVLGVITQFLHFQSTFIWNFSDLFVICMSYYLTSRLEQVNKKLLAAQGKYLPEIFWRATREDYCRATQIVRKVDDVISGVVFISFANNLFFICLQLFNTLEDGLKGTGECSNKGKKIIVSKNGPLGGHEAATYFLFSLVYLLSRSVAVSLIASQVNSASAVPAPVLYDVPSPVYCVEVQRFLDQVNGDKVALSGLQFFSVTKGLLLTVAGTIVTYELVMFQFNSSTPTLNITAPTVLTPSSPSLTTP
>SlitGR9
MGVESAKVEEVTAAPVPTESEARSNRPTHCVVGGAHAFILRISSFFGLAPLRFEARNNGFTVSISSAMCVYSYILVTVLVICTIFGLVAEINVGVELSVRMSSRMSQVVSTCDVLVVVATAGAGVYGAPQRMRNMLKFMENIASVDTSIGGQYSLVTERKLCGIILAILIFFSILIADDFTFYALQAKKLDREWDVVTNYLGFYLLWFVVLILELQFAFTALSVRARFSAVNDALALTARQVSVPVEKPKSSSPLNIYAIRVAPADSARSANVSLLVETMTGREHVVIIKRTASGEPRLIVSPCDAVRRLAALHGTLCDVVNSIDDSYGLPLVVILISTLLHLIVTPYFLIMEIIVSTNRIHFLVLQFLWCVTHMLRMIVVVEPGHYTIAEGKRTEALVCRLMTSAPSTGVLPSRLEIFSRQLMLQSVSYAPMGMCTLHRPLVASVIGAVTTYLVILIQFQRYDS
>SlitGR11
TFCGLHMRYVVDSIGDTVMTREVLTQMNYNVEMASFLIFCVTAYFCAFKNRNIYVKIINKIANNTDTSNMESNLKKLRFQTNMIIVYLVLVTLLQIAVNWTRDDSLWKALLVHMTFLVPQLIQFTVLAFYYVLILMLVVLLKNIRLHIANLSMAKTIVMDHYAKSEDKVLTLQYVESLYEIAFEIKRDINNAFQMPFLFTTVQCFHTMVSESHIIYHGLVVEKDFSRHNIVNCSIWVIYQIFKLYIMSRSGHLVKHEASTELIIREISISNSDIRLLLEIQHFSSLILFHGDDITAYGLFSLDAALLSKIVASSAMYLTIVVQFDRK
>SlitGR12
MSKANYGQFLRNTNLILPKQPNHDEFLMVMENVFRCSCFIGVLGAKKWICYVWSAFMLSVLLVMESQAIWKVIKALGGWAIDTAGQRSVTARLAGTIFYTIAIISLILASKLFRSWGELSALWVRVERVMAVKVPSDGTLKRRMYFIIGFMTVCSLLEHLLSIVSAIGLDCPSYLIIKRYILISHGFMILRHEYSDWYAIPLAFMSTIATMLWNFQDQLIVLISMGLTSRYSRLNQCLAKICALEKKQMDSDQKTEATKVYTWRKLREAYVKQAMLVRKVDDAIGGIIILSCFCNFYFICLQLFLGITQSKSSEPLRTVYYFTSLGWLCFRVIIVVLAASDINVHSQIALNHIYTHDTLYYNVEMGRLQDQLSKDYVALSGKGFFYLSKSILLQMAGAIITYELVLIQFDDKGTDDVQLNLTKNGVGVD
>SlitGR13
MSGHDYKQFFGNNKLLLPEQPVHDDFLDTMEKVFHWSCIFGVFGSKRYISILWSALILASLVVIEYLAIWKVIRAVTGVARDTSGHRSITARLAGTIFYSISIMSLYVASKLWYYWRSNISLLWAKVERSVGVKVPTDTTLKRRMYLVFGLMTFCSMFEHTVSMIASVGLDCPPSLMMKRYVLVSHGFLFMGQDYSEWFAMPLILVSTLASLLWNFQDQLIVLISIGLTSRYYRLNGYVAKLCEVEKYQTEFNKKSEALKVYTWRKIREAYVKQAMLVRRMDGALGGIVMLSCSCNFYFICLQMFLGITQGLSTDVMTGIYYVVSLVWLCTRVISVVLSASGVNTHSRTALKYLYTYETHCYNVEVGRLQDQLTKDYIALSGMGFFYLNKTILLQMAGAIITYELILIQFDGQGQIDTATTPSIHLNVTNI
>SlitGR14
MRNVWNTVISNIGVRSVNKVNGLFKSWGKIVPTYTMDLYSLEKFKKYKKDWSYPVNIRFQEPIIPEKEKPCSTFQAAMRVTLTLGQCFGLNPVQGIRGNDPAKLRFKFLSWRCAYTAISLLGQFTMAFVLFLSLFKESSSTVDTATTLLFYGFGFTTTILFLRIATKWPQLCMVIAKAESAEPNTDAKLNRKFNMVCVVILLLAFVEHGFSELHGISIALDCHPEKPLYETFIKGSFAWLFLFLPYNDFIGFLAHFFNIQCTFNWNFTDVFVICMSMYLTARLEQVNQRIIAAKDKNSPSSFWRTMREDYNRSVHLVRQVDKIIGGVVFISFASNLFFVCSQLLHTLAGGIKASPKCRSDLTADRRLFGGYEHSIYFVYSFLFLVIRSLAVSLTAAKVHAASIEPAHALYDVSSANYCVEVERFLDQIHGDTVALSGLQFFHVKRGLILTIAGTIVTYELVLMQFTGVSPASPEPG
>SlitGR69
MKVKPLDDYFKKPVKMRKYNNIVEALEPSNFMRKSIGISIFILNRTPSHTVVRKFSFYGFICYLFWYYLYIYCTYKAFVEDQTILRILYNTKVQRYGDDYERLSSMLFVIFGLWKIPFGLNINNRFMEIVVEVDKSLEELGENVNYKKDAHLALMMSILQCAVYLFRWASIWGALRYLDVPIPMERLYQVIYSDSLAAIVAAHYFFFLRVIRGRFSYINKVLRDIKSHKSWEYKLFARGNMMVNAQKVEGLQEKYICDKIRACAKMYGKLYKVTEA
>SlitGR70
MKVGDVPKNGYLLNNSYTSMIPLIWILKIFALNGNVDPTRSKSSVLVRSVCAVSVLGSVSFYCLAYKIRYIYYKLDLSIRLTDTVQIIADNCQYAIDLYFVFKYGRHMYVEYFKQYEKMDNFLDTNCYPAMRRKTIKIMTYFTIIWFLSSFGDMGAWAVTFGWWIPFVHIISFVFLYTKMLTTLDLIANVIQIEARLRMISNFVQNCYTCTEMCPIGMLTDSVRNKNWLYCEDETPPQSSKIRPVDSYEIKRLCKCYLLLTEQVMFINKMYGFRVLLNTLNLLLDMVKILNLAIRITVGSQKTLYYGDNYNYLPGFTGLMRFVTCAIIVITLVDQCEQTYRQRERIINVIDHLILNKRPDEDLKPAIQDLRTLLQARPICFNMSNFFALNYSLLVSIASVVVTYTIILLQSVN
>SlitGR73
TYLYLSILFMYNILNFLLDIFSETDYAWAVIIFHIYFFQKLVVLSFSNHIDMITCRLEVVNKCLKTFVFEQDIRQTTIFTMKNRKKEMEDKINFIGRPSESNMQIRDLARMYNIMGKISFLINEVYNFHIFMILITAFAYIIVTIWTALYIYRTLEFSVKDIVTLTIWCIGAFINPAIFAFVCETQLRVRNETRVFVNKIIMNYNLPRTMRVQAKVFMELLEAWPLRIFVYNMFSVDITMILKFISVGTTYLIITIQLFHL
>SlitGR158
SCRIITTIQTERNIEFVLIFQKVHKFLNDETSFKLFTIWNWIIVFGTLSTYIIVNTYMFVEAGQSIFKVYSCYFLIFFDCNIIYITRIMKALEDKVLLWNSCALSYHRAGHARDAEFSKQMFEAYVNILESYNIHKASYSIFIFYNCVEIFSHSLLYSQVIIEMMKNMTLDKFDNAIALSILIFVWQSKDLLWQTIVTQQCEKFYIVLQILQDTCAQILMTNCSDDERKLYKNVLRLHRASFSKIRVCSLFYVDAALQLSLMSLLTNYIVVLLQFAIL
>SlitGR206
NEINTNQTVFVIWTVVILTSLFFPCYFTAYCILANFPFYFLITSFFLTAFDFNMVYATQVMKLLTNKVDLWNIHVEHGEELEIRHGGDYYEKLFQTYVDILECYDIHNTCFRTFIMFYIVEVFNHSLVYVEEALTVIQYGSKYYESTTQITWVTILIFIWLLKNFLLLTKMIHQYEKFYIAVGNVQDTCTLILRTTNSDAEKRLCKNMLRLHRASFSKMSLYGMFHVDAALQQGLMMLLTEYTIVLLQFTFL
>SlitGR230
MKVIKMMQRLKILPKPNVQVFLNNKLENEIQKVVHSFNFVLKLFCASKYSIRHNQLYPKGYKYQFMAFCFTVFMNVVCTYRMFTVDITDKNMSESENDVVTLLSALYYFLYTIGFTIMFILDFLHKRAHVLIIIEIQAVYLSIDFSKHIRSYIIWNWISLFMIMFVDIYMYSIFFILYENSTSIEILTDYFCDCVFIIFDVNYVISIRFIILLKAYLDEWIREILVMEEQENEGCCLKFFRSYQYILKAYNLYKTISRVLVSIKIDGLVEMVLLVY
