# Supplementary material for: Transcriptome Analysis of Gene Families Involved in Chemosensory Function in Spodoptera littoralis (Lepidoptera: Noctuidae)
Source: BMC Genomics. 2019 May 28;20:428. doi: 10.1186/s12864-019-5815-x (PMC6540431; doi:10.1186/s12864-019-5815-x)
Supplement: Supplementary file 9 — S. littoralis IR protein sequences. Contains updated amino acid sequences for all annotated S. littoralis ionotropic receptors. (TXT 11 kb) [file 12864_2019_5815_MOESM9_ESM.txt]

>SlitIR8a
MSIYYLFLLIFFINVGCVLSELSLRFVFIIEAQEQDLTRDIGRALKLSETVRPEVKLDDAIVLLDRENEEESSRILCSAVSKGVSMVIDLSWSPWQTAEDLASEAGIPLVRTLLGSQQLVKALDNYLESRNATDAALILESESDVDRTLYELLGASNIRVWVHAGLTRDSAKSLKTMRPEPSFYIIVGENGFVMDTYRRAVKEKLVRRNYRWNLILTDYSSVEVGQLVLPTVILQSDPVECCKLLRKDECNCPSDFQRKQHIINSLILYLSETYSKLEGDLPLTRSSILCEEPQSTMNVTRDRLFRQFAEDSEISNETLFFWDGDRSGLFLRSRFVLSTYKPEDGQQVIATWSADETYKLLPGIELEPLRMFFRIGTAPAVPWTLMKLDPKTGEQMYNEDGQPLYEGYCIDLIARLSETMSFDYEIVSPKTGDFGKKLPNGTWDGVVGDLMRGETDIAISALTMTAEREEVIDFVAPYFEQTGILIVIRKPIRKTSLFKFMTVLRTEVWLSIVAALVLTGFMIWLLDKYSPYSARNNPDAYPYPCREFTLTESFWFALTSFTPQGGGEAPKALSGRTLVAAYWLFVVLMLATFTANLAAFLTVERMQTPVSSLEQLARQSRINYTVVEGSSVHQYFVNMKFAEDTLYRVWKEITLNATSDQAQYRVWDYPIREQYGHILLAINASQPVPDAKTGFQQVNEHTDADFAFIHDSAEIKYEVTRNCNLTEVGEVFAEQPYAIAVQQGSRLQEDLSRALLELQKERFLEQLASKYWNESARQACPDADESEGITLESLGGVFIATLFGLGLAMLTLAWEVFYYKRKEKNKVQTFNSKPEKVAFEPKSSLESKLAQSVAKIRKRGKLGKRGNVAKNVTFGDSFKPVSEKGVSYISVFPKDYRP
>SlitIR21a
MAVPWFYVVFLAYHVVFGAEVIIEYYPSQSVLDMNNKVVRKREVNNTDDPNLNINGSDSYWRHFNNDTDDGDIHKRALDPVFYGHPKTREELWNERFLNETTSFDQTPSLVKLLHNITLTYLKDCTPVILYDNQVMSKESYLVQNLLKGFPTTFIHGYINDDGELVEPELIHATIECQNYILFLSDIKISAKILGKQPENKIIIIARSSQWAVQEFLASVTSRNFVNLLVVGQSFKEGDDAKLESPYILYTHKLYTDGLGASQPLVLNSWTHGKFSREVNLFPLKMTEGYAGHRFVVAAANQPPFVFRRIKSDLDGGNPRVVWDGIELRLIKLLAERNNFSIEIIEPREPNLGPGDAVAKEIVTGRADIAIAGMYLTNDRIREMDMSLAHSHDCAVFVTLMSTALPRYRAILGPFHWHVWVALTFTYLFGMFPLAFSDKHTLRHLIHNSGEIENMFWYVFGTFTNCFTFLGKNSWSKTNKITTRLLIGWYWIFTIITTSCYTGSIIAFVTLPVFPETVDTIKQLLAGFYRVGTLDRGGWEKWFLNSSDPQTNKLLRKLELVPSVEAGIRNTTKAFFWPHAFLGSKAELEYIVQANFTATKSKRAVLHISNKCFVPFGITIGFPNNSVYSAKMNLDISKMIQSGLIDKITNEVRFEMQRSPTGSLLAAGSGTINIPSAEEKGLTLEDTQGMFLLLAAGFTIAATALVSEWMGGFTRRCRFQKKSETPTSANSRDNLIITPKTDVDSEIRIIEDTERRLHFEERPSSSVSVDTLEGQVIHVTESSIDVHNTFNVDRFDSRRSSSLDLDREVREIFEKDQKRRRIFSRDMESLDENGSTVSRAAFGDSVKNDI
>SlitIR25a
MSTLTVFLLFYFIRITFGQTTQNINVLLINEESNALAEKAFEVAKEYVRRNPSLGLAVDPVIVVGNRTDAKVFLENVCRKYNDMLSAKKTPHVVLDFTMTGVGSETIKSFTEALSLPTISGSFGQVGDLRQWRSLNANQTRFLLQVMPPADILPEAIRAIVTKQDITNAAIIFDEFFVMDHKYKSLLQNIPTRHVITPVKSFEANEIKTQLESLRNLDIVNFFIVGSLRTIKNVLDAADKNQYFGRKTAWFALSLEKGDISCGCKNATIVHIRPTPDANSRDRLGKIKTTYSMNGEPEITSAFYFDLSLRTFLTIKSLLDSGKWPNDMKYITCDDYDGKNTPNRTLDLKTAFQEIKETPTYAPFYIPQDDPMNGRSYMEFSTDLLAITVKDGASISSHSLGSWKAGLSSNLTLTDPNNMSNYSAQLVYRIVTVEQKPFIIRDDQAPKGFKGYCIDLIEEIRAIVKFDYEISLAPDGNFGTMDENGNWDGIIKELVDKKADIGLSSLSVMAERENVVDFTVPYYDLVGITIMMKLPRTPTSLFKFLTVLENDVWLSILAAYFFTSFLMWVFDKWSPYSYQNNREKYKEDEEKREFTLKECLWFCMTSLTPQGGGEAPKNLSGRLLAATWWLFGFIIIASYTANLAAFLTVSRLDTPIESLDDLSKQYNIPSATVSMDLRLMTCFQRGGYLGGSFLKFGGSWAKRPFKGGGTAQNLRYGIIPVRDKYIKFWRAMEEAVLPLPFLGKLYRGVRDSKSFSEGFAWLGDATDVKYHVMTSCDLQSVGDEFSRKPYAIAVQQVSPLKDHFNNAILQLLNKRKLEKLKEIWWNNNPESMKCEKQDDQSDGISIQNIGGVFIVIFMGIGLACVTLGVEYWWYKWRKRPAVGDVTQVEPAKLTRNNVDKQGEGFNFRGRNLGLNFKPKF
>SlitIR40a
MLLIKLLRTILFAYGVSVYGFFDVRDVTSDIMTTLPKDFSVAVKDIAEALPSKSITIVRGNSTNIRSQDVFELLCMLSEHNVLTTNLDIATKENKQKYYALLKKALDVSDQRTSLILCEPYECENILFELTDNNLIHSMILYIFYWSYGPVSETFLMTIKEAMRVAVITNPRESVFRIYYNQGTSDRLNHLTLVNWWSGRLYKSPVLPPPDKVYHDFKGRVFEVPVLHAPPWHFVKYNNDNTITVTGGRDDKLLALIAKKLNFKYKYYDPPDRSQGSSISGNGTFKGTLGLIWKRKADFFLGDVTMTWERLQAVEFSFMTLADSGAFLTHAPAKLSETLAIIRPFQWEVWPLVFATLLVTGPALWIVIAAQSLWQKRKCDQLSLFSSCCWFTTTLFLRQSSSKEPSSTHKARLVSVLISLGATYVIGDMYSANLTSLIAKPSRERPIGTLAALEEAMRDYGYELVVESHSSSLAILENGTGVYGRLANLMRRQRVQRVRNVEVGVRLVLSHKRVAVLGGRETLYYDTERFGSHNFHLSEKLYTRYSAIALQIGCPYLETFNNVVMTLFEAGIVAKMTTDEYKNLPEHARRSDPVTESDKQGGEVMGESAATSSQTPQGESTKGLQPVSLRMLRGAFCLLGIGHLLAAISLAVEIQLHRRSKRRRKPEHNEHRKAQKLLVLGKSVMLFKRGCKKVCTSVFTSIDKALGSDNKD
>SlitIR41a
MLLPTISLPLEILLNTIITQYLDSSYCVTVFSDKPLSPIISTSFIYLIPDEENLVEQIYNVSERGCSDYIVRMRDPQNFMTAFERVVHIGNVRRSDRKIIILPYNEEYNDNNDENLPSLIFSMKGSEYLANMLMVVNHNSSNSDCKEFDLITHQYVGPDDVSNLPKYLDRWDSCSQQFENNANLFPHDMTNLFGKTLRVACFTYKPYALLDIDTAIEPLGRDGVEIRIVDEFCRWVNCTVEVVREDVDQWGEIYKNESGGIGVIGSVVKDRADLGITALYSWYEEYRVMDFSVAGVRTAITCIAPAPRLLSSWEMPLMPFTWYMWLAVVFTYFYASTGILTAQGYGSSSYPFLNAFGMMIGQSQYEGKPSWKIRSVTGWLLIAGLILSSAYGAGLASTFTVPRYEPSIDTVQDIVDRKMEWGATHDAWIFSLTLSTEPLVKELVSQFRIYSFDELKRKSFTRSMAYSIEKLPAGNFAIGEYVTQEAILDMMVMLEDFYYEQCVVMMRKSSPYTEKVSQLIGRLHQSGLLLAWETQVALKHLNYKVQVEVRLSRSKNDVGTTKALNLGNVMGIFIVYAIGLMLSIATFLGELYVHHHKQKKERIHVD
>SlitIR64a
ENRHEFNRFLFIKLLLSTLLVFARHSDEVNHYLNPSLTIIMSLLCNLLLTLSLADVRLVIDIFKLKNIKNGIIFHCYDNYVVSNVHKILNEQDILMASTKIDYNVTYNIATSYPRVGLVIDTSCEGWTSVLDSDTISFQEYSFIVITEDLSGTTEILSQYPIEVDSDVIVAHKINQTFNLYEVFNTGTKYRGTYNVRKVGLWNSSLLIDSLNRWNLQGVFVKTAVIILTTPRIVNQTIEQYMEKPIKSQIDVDTVHRMKYFIMLKFMRDMYNISYDMHRVSTWGYQRNGSFDGMVNALYQGMAEIGGAPIFYRIDRGQRVQYISEVWMSRHSFLFRHPKYPGGFYTIYTRPLSDVVWYCVVAMLAVTAITLWVMLVVQNHKGDNEDSSLSLAGLVIWGAICQQGLSINRESTSTKLVIFTTFVYAVTLYQYYNATIVSSLLLEPPRNIRTLKDILDSDLKAGAHDIVYDRDYFKRTTDPVAIELYHKKVATATHYNFFTPEEGIALVKKGGFAFHIDTTFAFPLIKATFTEREICETTLVQMYPLQRMGVVVRKHSPYKEHIAYAIRKMYEVGLPPRIQSEIDEPMPECAHTPDSSIFCVGIREFSTPLLALTLGMVTSIVVLFCELIFDRVVKISSVREFRH
>SlitIR68a
MLRILIIFVITSTYNSRLQVESFPIIKDLHERRDLEFVLIDLLNVLTRDYEVTCIAIICDEVYLNVFGGPLFKRTASVPYVMTVVEDYEDLLSPNFVTLESLRAARKEGCNVYVILLANGLQASRLLRFGDRHRILDTRAKYIMLHDFRLFRSELHYIWRRIVNIIFVKYHKKILGVSKSRPWFELSTVPFPNPIKGVFVPRRVDIWKNENFYYKRPLFADKTSNLNGEVLNVVYLDHVPSVVVVKNNGSNKIGGVEVEILHTLAEKMNFKPKPYQAINAELHKWGQKQPNGSFSGLLGEMVNGRADVALGNLQYTPYHLELTDLSIPYTSQCWTFLTPEALTDNSWKTLILPFKLYMWIAVLLVLLITGTIFYGLAKNHMNLQEYKKLRPIQTKDDEGIDAKPGLYLFGEIINSILYTYGMLLVVSLPRLPTGWSIRLLTGWYWLHCILLVVSYRASMTAILANPAPRVTIDTLRELVDSKVTCGGWGTQSKKFFQESLDENTQKIGDKFETIDDPMKAASKVAQGVYAYYANSDFLKYISVTRKDALKGSKGNSTNTTDIAPKIDSQRNLHIMSDCVVNIPISIGFHKNSPLKPLADVYMWRVVEVGLVEKWLNDVMHPIHSLETNEDELKALMNLKKLYGAFIALAIGYTLSALCLAGELTHWHFIVKRDPNFDKYALHLYYRNKNKKDY
>SlitIR75d
MELISFILSYFITKDLSMMTAFICWPSEQALELQRSARVAGVRLTVVSELRHSAPMTTSGYFREAMLLDLNCPDTHFVLEKASRSRVLNKRHSWLLLHNSSAEPALVEETLYAYEILPDADVVWSSPNSLVDVYKTKPNQPLLQVQLGLSRNSSHQELLSLWGALPTAVTRRRDLRNVSLKGISVVTEPDNFKGWADLRNRQIDTFPKFTYPLMMLLAQDLHFRFDLRQVDFYGVSHNGSFDGLVGHLQRREAEVGLASLFMRHDRMQVADFFSETCVLACAFIFRQPSRSAVSNVFLAPFSAGVWGASACVAASAALLLVALRRLRQHTRASTDLQLFTLLEAVTFALGSMCQQGFHRTPPVTSVRLVMFSTLLTSLFVFTAYSAKIVAILQTPSTALQTIDDLVRSPMTIGVQDTTYKTVYFLESPEKSTQQLYRHKILPQGERAYHSVVDGIARVRTGFFAFQVEKSSGYDIIKQTFTEREKCSLSEIEAFKPPLVAVPMKKHSGYRELFASRLRWQREVGLMDRARHVWLVSRPRCEAAGTGFVSIGLIDVLPALQVLALGAIMSVVLLAGERGAHMLQRHTAHSTPAAY
>SlitIR75q.1
MKYLTFVLNIICLDYCVTFNTNTELQIIVDVAKSYDKPTSVIAKMCWETSKRSKYAPLEAKLAKMLANLDRPMNIRYLRQNETIDNDNYPNNHLLFILNRTCDDANAFLRWASANHKFRKSHRWLILGKSLIIKDETFNVSPEFDDIRISVDSEVIIIGKINNSEEVSLHTFYKLKPHTKWIIEDYGTWSFDTGFTKSTTRIESNVIRRKDFMGETLITSVAISDNRTKTDLLGLGNIFIDTPAKSSFRTIVPLFDFLNATKVVKFSDTWGYFINGSWNGMIGDIHREEADLCGIVTFITKERMTILEYLTHPTPITLKFVFRQPPLSYQNNLFLLPFSTGVWLCTGAFIVILIVILYVNTIWDSKKYKDYNKQKIDQTCLPPTWSDITIFVLSAISQQGSSNELKGTLGRLVMFLVFLAFVFLYTSYSANIVVLLQSTSNQIRTLSDLLHSRLELGLEHAPFNKFYFSSAYTADDPIKKALVDTKIAPKGVLTNVMNIEQGVRIMQKKPFAFNMNTGTGYRIVSAIFQEHEKCGLQEIEYIPNSNPWLCSRRLSPYGELFKVGYIRIQEHGLSDRENRLIYAKKPACTVMGGSFGSVNMVDLHPVCLVLLYGMILAFLLLGVEILVHRKQMKMRNQARVE
>SlitIR75q.2
MKKITFIFIAFFFSSINGKTEQANMIVDIIQAANRPSSVIGKLCWTPTKIIHLSSALVKENIQFSANADLTNDYMQFYDEEQQIVFLADLNCPDIEDYFQMNSTRTFFRAPFRWILFGDTGSVNEDNIVPEAIANVDVLIDSEVLVVRSIDDAYEMHFIYRISPNNTWNTEYYGTWDSENRFQKSNRFVEPTSLRRLDINEYEISICYVLTNNNSINHLSDGLDDHVDTITKVNFPTTNHLLDFLNAGRKYIFAETWGYKVNGTWNGMTGYLVRGEVEIGGSPMFFTFERVSIVDYISSPTPTRSKFVFQQPKLSYENNLFLLPFNTTVWYCTVGLVFVIYLVLLLVAKWEWKKTKHTIETREKDAGVLRANVVDVIILIFGAACQQGSPSELKGSLGRIVMLVLFLALMFLYTSYSANIVALLQSSSSHIKTLDDLLHSRIKFGVHDTVFNRYYFSTATEPVRKAIYEKKVAPPGTTPRFMTMDEGVLQMRKGLFAFHMETGVGYKFVGKYFNEGEKCGLREIQYLQVIDPWLAVRKDTPFREMFKIGTKRIQEHGLQYRENRLMYEKRPKCSGGGSNFVSVSMVDCYPAILILSYGTIVALFFLGLEILVHKREKVLLKLKCMKEENYD
>SlitIR75p.2
MTGISIVLFFLVTQCSVLIQSKDMENINFIKLFILNDQKPTHLIYGGLCWKKELINKLVVEMSNIGVRTSASFKPRSKYQDHAIMYLTDLDCAQSRTVLSYASSKELFQFTYRWLILVTSPQLQQSKISLLENGPVLVDSDVVLAERVGNMFKMTELHRPGPNGSMISTPRGYYNGSVVDVRAHRELYRRRRNMRGHAITMSNVIQDSNTTRLHLPREDRLKLQYDSITKACWSAAKIGFEMINATPRYIFSYRYGYKVNGQWSGMIADLYANKADMGTNCVIFRDRFDVVTYTDLVAPMRMLFIFRQPPLAYVANVFYLPFSTRVWVTIAVCTAIATVTLFLASKVEIVITKTTTQQQLDGGICDVLLLTMSAVTQQGCYIEPRRAPGRMMVFVLFTALMALYAAYSANIVVLLQAPSDSIRSLPQLANAKITLAANDVDYNHFVFNQSREPLYISIRDRVFPENGKAKLYSLADGVERIRQGLFALHSVAEPVYRQIEATFLESEKCDIATVDYLVTFDSFTPVRKGSPYLELIRVVHKQIRESGIQSAIRRRYLVSKPHCTTKMSSFSSVGLMDMRPVLILMLYGVAVSVIIVFGEIIVHKLINRYYKQKSKVQMVKTIHY
>SlitIR76b
MAGIELIISSICNATFCEVPYNETYQAPDSLAEKDTNFMSLMKEVNGKNIKVTTYNNTPLSSTELENGTVVGKGVAFTILNILRKKFNFTYEVVLPTKNFELGAKISDDSIIGLLNSSKVDMAVAFIPTLLPYREWVSFSIDLDEGVWVMMLKRPKESAAGSGLLAPFNDLVWYLVLAAVLTFGPCITFFTRVRSKLITDDEGVLPLKPSFWFVYSAFLKQGTNLSPEAHTTRVLFVTWWLFMILLSAFYTANLTAFLTLSKFTLAIETPKDLYQKNNRWVASAGSSVEHVVKTEGEDLYFLNAMISSGKARFLSVAGDKDFLDFVKKGAVLVKEQTVVDHLMYNDYISKKDVEESEKCTYVVAPSAFMKKQRAFAYPVGSKLKGLFDPVLTQIFQAGILDFLKRSDLPSTKICPLDLQSKDRKLRNSDLIMRYMVMVAGSATAVAVFGAEVFIKRYVSGKLNKNKKSKRKKSKTGKSLKSHDDSRPPPYDSLFGKNPKFNVETTRMKMINGREYYVFETSNGDKKLIPARAPSSFLYRSDK
>SlitIR87a
MFAFLRTVLFFIHFTSSMSENPLLMTTANSGQTAKTAECVLKLSAKYFVEKKALSGSIVIININSYTSTTQGLLLQTIHSGIKYSIMVKDSFYPHANASHFPEKAKNYMLILEEKSELERNILQLNKLPTWNPLAKAIVFYQLKYNETAEETAIDFINELRDYKLFKTIVFIYDEYNDVVISYTWRPYSDTNCGGKCENVYILDRCTNNTIYEFEKQHDMFPSDMRGCPLVAYAVIAEPYVMPAVRKLTNTSYDDAYEFQKGGEINLVKIISQFTNMTLITRTSEILENSGVVYRNGTATGAFEVLRNETADLVIGNVEVTRVLRKWFHPTVNYLQDEMTFCLPKAQQAPTWDNLVIIFQWSTWVATFLSLVIMGLVFHFFYYREHSNATKWPTNSLLMTFSMLLGWGATFEPKSPTFRILIFAWLCFSINMGISYESFLRSFLMHPRFEKQISSEADLIQSGIPLGGREIYRSYFETNNASSFYLYRKYNSTTFSEGVRRAALQRNFAVVSSRRQAVYQDQKLGKGAPLIYCFPESNNMYKYGVAILTRRWFPMLERFNNIIRSVTENGLIDKWMNELLIHTVSSEEASTIVPLSIQNLLGAFMFIGFMYACSIVIFLGEVIMGVIGKRRRVKKFKCKCSW
>SlitIR1
MIVLSMLCSLFLTIFGFNLDVVNFVTDYVLYKDLKYVCYFTCESNYYNNMLVQKLTKENVRVSVRRLDGDNVDVVRVAHQTTVPVGVLVDGHCNQTQTLMNQASFNKLFDAVHSWLVLTDFEDDNCTEYVMQTFQWLNLSVNADVAVVANRGDSFAIIDVYNFGRIQGNDLETALLGTWQSDQGLEIILKGYKYYNRWDFHNLTLRAISVIVDQPKVFYPEMLSEMTYTAGVAAMTKITTQMLNTIKERHNFRFNYSIAGRWIGSPERNSTMAVTNTLFWEEQDLSSTCARIFPKWLNWVDIYHPPTTNLQTKFYYLIPETGVGQYENRFLTPLSHGVWCCAFFAGIACTLVLAAAARMENRPKPGLYAFFSVFAAVCQQGYEDGVQLLEQTLSSQGRRLTLLVIGLTSMLLYNYYTSSVVSWLLNAAAPSIANLDGLINSDFELVFEDIGYTRGWLDNPGFFYYSGFKNVKEDELRDKKVTKAKRTVSVLQNVNKGVELLRTGKYAFHTEPYTASQVISKTYEDKELCNLGALQMMLPAHVYIMAQKKSPYKEFFDWSLLRLLERGHVKAIRARFAGTMPACSGAQPRALALGQAAPAFLMLASFAVLSCFILVLEVLWKRVQLKNRGQ
>SlitIR2
MLCQAVLTSILVHVIVGLSQDALQFGIEYFQYRGLKFICVMTCDKDFSWTVQYSKASQNLSMAISGVSIDTSVIDYNRVENCLQRKLHPVGVIVDADCGSTEDVMNFASQNIIWLDSNHKWLLIDDDEAYTWCNGTYDTEFDVIMTGCGNGSLIEMLQHLNISVDADIVTAYREDTKYILQEVYNFGKVQGGDLIIHEIGSWDPDNGFNLCIDLNEYKYYRRWDFQNISMKMILVVQPVPHHFDPESLLGLETVPGVAMITQTSATVLYAVAKMHNISYVPTLTDRWIGTYENNATRVVSNTLYFREQDLSPVIRMALVQERTDVLLPPLTAIETRYYYRIPTIGPGKFENQFLRPLSPTAWWSVIGVSGLCAVLLLLSASFEHRPSSVQYAIFSVVASICQQFFQDIDDGGTKRISTARKATILVTGLSCVLLYNYYTSSVVSWLLNGPPPSINSLKELLESPLELIYEDIGYTRSWLQTPTYYFNGKNAAIEDEVRKKKVFNKKKDAPLLVPLVQGIKMVQNGGYAYHTEVNSANALISRTFTQSDLCELGSLKSMEKTVLYPCLQKHSPYKEFMTWSLMRLSEQGIVSCIQIRRSSFEVKCEGSSPRPLALGGAAPAFILLAGGYILATIIMLVERIIFKMKHANDIPI
>SlitIR7d	
RVYGHLTANMEISELSFVSYLNSTTTAGSKLGDMAATVATQNFDLTYATLLFFNSTLCFGVEVFLNIFNYSVVINRGTLEQSLLNNNTQQFVLFATDAADVEVILDTMIDFEIDNTGKFIIVCESPVQNECDEQDIMDLCWNYRIVNIVFIRLEGTEAIGFTYYPVADGICHNLKPVKLDYRNQYTHTSYGEVFSNKFRNLHFCPLTVSTFIQPPYIMNITNGIPTGSDGDLLRLLIHGLNATLKMMTPSRGTGWGWREKNGTWMGSLADVKDELANFSMTSAALTLSRFSDFQISSSYLVTKVVWVTHPAQIQNVALKLLHPFEEDARIALLVSFFLVVLCAFIIKSYFWSSTCGVNEEAELSKSMVFYAWMLCMGQSIIKIPTKMSFLQMVFIWIWYCFLIRTVYQVYLISSLKGKFYEEQFQTIEDAIHATYPFGGGPALKDYYIDNPVVHDKWVDVDTPQIMPTAMKLVEGMNFVLAMNIDAAYIAIKKSKVSLHILPERIISSPTVMFFKKYSPLLEPIDLVMGRLTAAGFPIKLKQVYTSILQLKNGDASTEEETLKIRHFTACYAVLILGWILSALFFSLEVYFGRVYRHPSHSLLQII
>SlitIR60a
FKATRMSLYKILIIFLLVNKCEGTVNPYGPTVVKDYVNCISTIIENEFNEPGLLIFANTNNVSTSVSNIRTVLLKRLHETINFSVEIMSPGKEVEICDQDNNNLGVLHVDTFVAIPSANYFIIIIDSFTDFSYLASKLIRSRSWNPFAKFIILLFNYVRKDKINIEYVEKVLSCLFKYNAINIVIAVPQARNFRNAIIYSWRPYDPPKYCGYFNETAKDRLVAINTCERGRLKHNNIVFDDKIPHDMKGCVMEILALQRQPFISEAEQDTSIEKIMIDRMLQRFKMKAHYHFLEGFRGERVNVGEWNGALNKLSSKAGHLLLGGIFPDFDVHEDFETTSTYLADVYTWVVPRAPKSAPWVALVYVFKRLVWHSVIVCFFLCGITWTVIGRLSGDSRYNRSFLHCFVNTWITTMGFVAYLHPKKDSLRVYFLFLNMYCTLFSAAYQTKLFDVLTSPSYDHQMNTVQELVDSGIKFGGYEELHDLFYNSTDPFDNLIGEKWVDIDNITEALIDVAVHKNFSLLCSKLELIHVSAVTPELSDNAGNYNYHTFPDVVFSVPIETIALRGFPFMLKFSTTITIFKQSGLNEGLRHRFKEFTERRRARQLRDLLKKKSDVSPLSAKHLQGGFFALFLGYVGGIFALIIEVLVNTGSFKKYFAQCKRKLNFMK
