# Supplementary material for: Transcriptome Analysis of Gene Families Involved in Chemosensory Function in Spodoptera littoralis (Lepidoptera: Noctuidae)
Source: BMC Genomics. 2019 May 28;20:428. doi: 10.1186/s12864-019-5815-x (PMC6540431; doi:10.1186/s12864-019-5815-x)
Supplement: Supplementary file 10 — S. littoralis OBP protein sequences. Contains updated amino acid sequences for all annotated S. littoralis odorant binding proteins. (TXT 9 kb) [file 12864_2019_5815_MOESM10_ESM.txt]

>SlitPBP1
MANARWRFVFVVYALYLTSAVLGSQDLMAKMTKGFTRVVDDCKTELNVGDHIMQDMYNYWREDYQLINRDMGCMLLCMAKKLDLMDDQTMHHGKTEDFAKSHGADDDVAKKLVSVIHECEQQHTGIADDCMRVLEVAKCFRTKIHELKWAPSMEVIMEEVMTAV

>SlitPBP2
MAFCPSVTMSLRVALVVAASLLVVVQASQDVMKNLAINFAKPLDDCKKEMDLPDSVTTDFYNFWKEGYELTNRQTGCAILCLSSKLEILDQELNLHHGRAQEFAMKHGADEAMAKQIVDMIHTCAQSTPDVAADPCMKTLNVAKCFKLKVHELNWAPSVELIVGEVLAEV

>SlitPBP3
MGSRNVFVALVVLTVAMRETEPSKDPMKYIASGFVKVLEECKHELNMNDHLIADLFHYWKLEYTLLNRDTGCAIICMGKKLDLLDANGRMHHGNAQEFAKKHGAGDEVASQIVQIIHECEKKHERDDDECLRVLEVAKCFRTGIHELNWQPNVEVIVSEVLTEI

>SlitPBP4
MLSMKIIVVVCLIIYKARLVQGRNEVSVLRVISSSIGDMLLECQTEMDIKEEVIQSFLNFWDLKNPADNKEWGCALECVFKKNEFLTPDGKTVISDNVREFFKAAGADGLMSLRLLDLFEMCKDDAKKIINKCDNALEVTKCFRFGIVQLDWAPEHNFWNRTRVHPDQIPDQVTDMVEAPQPKRRSSSNVWRRRLNRPNFRRLASYLRRVYCR

>SlitGOBP1
MLLLLALPLLAAVLPLRADVNVMKDVTLGFGQALDKCRQESQLTEEKMEEFFHFWRDDFKFEHRELGCAIQCMSRHFNLLTDSSRMHHENTEQFIQSFPNGEVLARQMVELIHACEKQHDHEDDHCWRILHVAECFKQACVQRGIAPSMEMMITEFIMEAEAR

>SlitGOBP2
MTSKCCLLLVVMATVTSSVMGTAEVMSHVTAHFGKALEECREESGLSAEVLEEFQHFWREDFEVVHRELGCAIICMSNKFSLLQDDSRMHHVNMHDYVKSFPNGHVLSEKLVGLIHNCEKQFDSMTDDCERVVKVAACFKVDAKAAGIAPEVAMIEAVMEKY

>SlitOBP1
MFKLCVFLALGFVACHGASNSNPGTPNANPGTYCGVTPDNIYRCLNNPRVVTPEVSTKCGSQFTECEKMTCIFRELKWSKRGAIDKAKVRAYFDQYETEHPEWAQAVQHVKAFCLASELRAQGVFLNCPAYDIMQCVLASFIKHASPSVWSTATDCAYPKAYAADCPVCPSDCYSPQIPYGSCNACYTQPRTV

>SlitOBP2
MVRKISGLLCCLCVFGISFSDSAISADSESRCRNPPTAPQKIERVITLCQDEIKLSILREALDVIKEEHTMPAQRRRDKREVPFTHDEKRIAGCLLQCVYRKVKAVDGYGFPTLEGLVGLYSDGVNERGYFMAVLEASRECLMKNHDKFSRTVPMDNGRNCDISFDIFECISDRIGEYCGTSGL

>SlitOBP3
MKSFVVICIVFVVGVCATEKGNKIASECIKESGVKSDVLAEAKKGNLGDDPAFKEFTYCFFKKVGIVGEDGKLNRDVAIAKLPSGVDKAEAEKLLDSCKSKTGKDAVETVYEIFKCYQHGTKSHIMFAS

>SlitOBP4
MKTLLVFAACILVAQALTDEQKEKLKKHRTECLTETKVDEQLVNKLKGGDYKMDNEALKKYALCMMMKSELMTKDGKFKKDVALAKVPNPADKPTVEKLIDACLANKGNTPHQTAWNYVKCYHEKDPKHAIFL

>SlitOBP5
MTKVLFAIVLTMVTFAVVLSASTKEAMTTTMSDQVNSIDVDVLAVMDMCNDSYRIDPTYLQALNESGSFIDETDKTPKCFIRCVFENVGIVSEDGKQFNPARAAVIFAGERNGKPMEDIADMTALCATDRQETCPCDRSYKFLRCLMSMEIERYEKS

>SlitOBP6
ESKFGEIVKRTVIATAHTCMDHVNATAKDLEHLRDEPPYPETSACIVKCLLEKVKYMRKQTN

>SlitOBP8
MAKVTCIVLFVVCVSLSSIQAYQDVESTNSRRHSIMAKCAHKFGVTDNELRTALRSGDVDAIDPCFWSCCFKGTGVLNKEGLYDLEATLPFIKLTFRDDDYKEVQEIAKLCETVNNEIVNNGDAACERAAMLVSCFLDGGSNRHFY

>SlitOBP9
MTTGDTVRARAAVTMCLVKYHVLVLCVILVGSYALNCRSSGGPKEAELKNIYKKCLKMQEGKNSSKGNSAQDWKEPRVQIQKNDWDRGRVGSKENKNSRDDSRSGSKDKKGDSGMRDSRNDMMSRRDDMMSRGDDRNDNRKHRTDDRMGNDNDRSGNRGRGNKNNRNDMNGGRDDRFGRDDYFNGREDFPQSDEYGGDMGQYNNNYYSTTQSSRRYKRERRPSNSGQRSQYNPNNHKISGYEDNFRSDERNTTDNNSSKETDNKSCALHCFLENLEMTGEDGMPDRYLVTHAITKDVKNEDLRDFLQESIEECFQILDNENTEDKCEFSKNLLICLSEKGRANCDDWKDDLTF

>SlitOBP10
MVGAVVLLALLPALVTGAGEGNIKLLEDEVAVALKSCTYPDDVTNSKEPASKERQRRSEDSYDASPRIDDNMKEGNRYSHERRITNDSGDQLMVINATDDDYSGYGSGNMGEKLLTSVPRPATPSNNINKNNINRTKRNEPLLNRPDSDQCLSQCVFANLQVVDSKGIPREAELWNKVQSSVTSQQSRSALHDQIQACFQELQSEAEDNGCSYSNKLERCLMLRFSDRKVDGKGNAKKSSTEQTG

>SlitOBP11
MSKFTCLVLCVVAVSLNGVHATAEEKAAFIEAVKPYVQECSKEHGVTPEDIKSAKAAGNADGINSCFLSCVYKKAEVINEKGEYDVDKALEKLKKFVSNEDDYAKFANIGKKCASVNEKSVSDGEAGCERAALLTSCFLEHKSEISA

>SlitOBP12
MSVVRCSSFLVALFCFVSVNAMSGDEEAGIKEALRPFVQECADEFGITEEQFEEAKKKASAADIDPCFMSCFLKKAEFFDSQGKFDVDSTMAFAKEHLTSEPAMKFVEAVGDECVKINDEDVSDGDKGCDRAKLLFECIAETKKKME

>SlitOBP13
MITSSSLLVLTAVVQVLFAQQPVFESGPPEPWGPPQRPAHRRQFLPRIPKRCWVPPQRINVYNCCPIPTLYPDEDMQSCGFEKTSGNTDQPQKPVFRPEGTCKEGYCVMGKFDLLFANNSVDFVKFREYLDNWAESYPEFANAIRIAKQECAQDGGPEVPPICEPDKLFLCLTSTIFWNCKLRDGDGCAALQEHMNECKQYYTRQMEPTMKDIEVR

>SlitOBP14
MDQKRICLFVIAMFLASGSDAMSRQQLKNSGKMLKKNCMNKIGVTDDQVGSIDKGKFIEDRKVMCYIACIYELTNVIKNNKLNYEASIKQIDLMYPPDVKESAKAAVEKCKDVQKKYKDICEASFYAAKCMYEYKPEDFIFA

>SlitOBP15
MYSINCFIFSVILFVMFNNCFVYSMTREQIKNSGKLIKKTCSAKNDLTEDEVKDVDKGKFIEKKDFMCYIACVYKMGQTVKGSTINHDMMLRQVDMMFPNDMKAPVKAAIEHCRPVAKNYKDLCEASYWTAKCIYDFDPANFMFP

>SlitOBP16
MYRFVILSIVLVSALADDIDIRECGRIFHPPPHGCCKADNAVKNKEMLAEELKDCFDGSGPKDPMKCEIDLCIAKKKGFATDDGKLDIKKFEEVITKDVGSDKDLLDEIKTNCINGDLNNYGPPEFCDFIKIKHCVTLHMMNHCSEWSDDGNCKVVKELVGKCAKVI

>SlitOBP17
MRTFRLLCCILSIFFIFDQSYGMTRQQLKNSGKLMKKSCMPKNDVTEDEVGDIEKGKFIETRNVMCYIACVYTMSQVVKNNKLSYEAVIKQVDVMFPAEMRDAVKAAATHCKETTKKYKDLCESSYWTAKCMYDYDAQNFVFP

>SlitOBP18
MLLTKIVKFFILVATCEAMTMKQIKNTGKMMRKTCQPKNNVEDEKIDPLSDGVFIDEKEVKCYMACIMKMANTIKNGKLNYDAAMKQADLLFPDDIKEPAKEAITACRKVADAHKDICDASFHVTKCIYNHNPSIFYFP

>SlitOBP20
MWVQALVLTLATLVTLVAAAVEMDEDMAELARMVRDNCAGETGVDVALVEQVNAGAELMPDDKLKCYIKCTMETAGMMADGEVDIEAVLALLPPSLAEHNAPALRACGTQRGADHCDTAFRTQQCWQNANKADYFLI

>SlitOBP21
MARRQRGAMFTEALPLFVILVAVTHGGKNKPVFSDEIKEIIQTVHDECVAKTGVAEEDITNCENGIFKEDAKLKCYMFCLLEEASLVDDDDTVDYDMLVSLIPDEYYERTTKMIFACKHLDTPDKDRCQRAFEVHKCSYEKDPDLYFLF

>SlitOBP22
MTRAQVKKTMGIIKNQCMPKNSVTEEQVGRIEQGVFIEDRNVMCYVACIYKSLQVVKNDKLDMALITKQIDILYPPELKEPVKKSVAACFHSQDNYSDFCEGVFYASKCLYEKDPASFIFP

>SlitOBP23
MAKLSCLVLCVVAASLGSIHVAKGESLRESLRPVIVACSKEHGVTDAEIQAAKEAGSPASIKPCFIACVFKKAGFINEQGQLDLETGLKNLRQFVKDDEQYKQLEGVANKCSPVKDKAVSDGAAGCDRGVHLAGCFLDHKTSIII

>SlitOBP24
MYKIISLVFCIAVCLNRVHGNAEDKIAIMTAVKPFVEECAKKHGVTFEALLTAKASGKIDGVEPCFYSCVYKKTEFLNSKGEYDVDTALAKLKKYISNDDDYAKLSQVGKRCASVNSKPVGDGEAGCERGVLLTQCFLDHKGSVPM

>SlitOBP25
MSKLSCIVFCAVAMRLCVFVASEDANSIFHAPIKPIVIDCAKEYGLSEDDIKKNRGLDGLKNLPPCFIRCVLNKLDIINDKGQYDADSGIATIKGLMSNNEYLEKISGVLKECESVNEKSVSDGDAGCERALLGAMCYLDHKTIVLA

>SlitOBP26
MFNSSVFMYCLYFCALTPYLVSAMTAEQKALIHEHFETIGKSCNKDSTMITAEDIANLRAKKIPTGPNAPCFLACMMKQIGVMDDNGMVQKETALEMAKAVFDDPEEIKAIEDYLHSCSHINTESVSDGAAGCERAMLAYKCMTENASKFGFDI

>SlitOBP27
QLFNSGVVFCIIVAVFLKNASAITDELKAHIEAKFLTVGAECIKEHPLTIEDLSAFKNRVFPDGENAGCFSACIFNKLGLFDDKGTLSHLTALENAKKVFEDQGELESIEKFLTTCAKVNDEEVSDGEKGCERAKLAYNCFIQNYEQLGFDLEF

>SlitOBP28
MIVRFLLCLYIVEFYGVHVQARTDQEIKAWFFREGMDCNIEHPISXKEMLELKENKIPDTNNAKCFVACVFKKTGMLDSXGMFDAENSIAMTQKDFANDPNRLESSKKLLETCKKVNDETVSDGEKGCERSVLLHKCFVETAPQLGIKLP

>SlitOBP29
MWNLLVVFLAICSCVYARRRSSGAEINGLTEEELKMEFTKLIMKCNKDGEVDMTELVQLQNYVVPTKQSTKCVLACAYKAAEVMNAKGEYDIDHAYKVAEMMKNGDEKRLVNAKKMADLCVKVNELSVSDGEKGCDRAAMIFKCTVENAPKFGFKL

>SlitOBP30
MRRISLVDMLNSIFFLFTFGVFFLYAEALSMDDLKQKYVDNILECSKQYPIDRADAEQLQNRIMPDKEPIKCLFACVYKLAGMMNDQGELSVEGVNAISRKYLAEDPEKLQKSEEFTEACRSVNDAPVSDGTRGCDRAALIFKCTIEKSPEFNFV

>SlitOBP31
MKYMWLLWLFVVLPTVYGQFGFGKSYLGNSRLCHQWNCINAKLGLEDSLPPKDQSVAVLRQLLPQGPWQDVVENVVEHCYVNRSRRFTNTCPGQALMHCLVDQMIDFCPVTSLRKDDSCSIVTSTNGMRFMFSQSRYADLEKNLPREHRPTWFLKNYFDKNCCDLPVIFNTTVLEECGFSYMMNYINHGLKHPTPSEATTVSPMTTPVPTTTTDSGDGLKIVDLNTIQEKSTNVIIDPMECCDMEDFIKSSWKSECDFHLQWGGKERLTISQPPATEPPTTTTERTEAIQDIMLVPQSCEKETCVFRNLGIIKGTEIDKSAYIDMLANFTGSHQAWIRATEKVVSRCLNANNLERRSDCLINDVLACTLDVLTEYCPYKRKSGICKHGKHDVPCQISSSKSRPKNRREICLLPELVHHDHLYECDLDALYKVERVAVPVRHKKHVFPSLWHNCKQLETQTSCIMDKMGILNRYKFMDYFKMKDKIRQFTEDKPEWSAMMDIYTSAYINLPMYSDHCTSERKLLNVIDTMLMTCPVSKRKNTPQCNSLFMEMVKATPADNQTVTKEKADQIMKHYHHVFMPTRQPSRFDVAIRKKHTKHVTPAFQFGILNSKNAPPVRVAYVKPPSYKVRPPLILQPVYLRPTHFIRGRVSDSAFRSNLFWHHNQLVKPQGSVEKSTSTTRSPEVSTSATLELSTMPPQLNEPFFKLPTKYINNNDMDMDLGRPE

>SlitOBP32
MSRYIRCFKVNVYDKNSRRFVGKGKNSVSDMSFSSPFWFAVICISAVCADKLYDKEAVFECIEKFDIPIKEKGSFENNDVSSVDPCFWACSFKTIGFLNSEGQYDKEVTHTRYKKEDLAFLGEAKFNKFEEIVVKCDAALEKITGTDSKAECDRGLQLAKCYIEDMRKLILDDSRK

>SlitOBP33
MAKVTCIVLFVVCVSLSSIQADDGKNRSEVENDLNHIIEDCIKEHHIPRILFSAAAGTGSTHALPPCFWSCCFKGVGVLNSEDQYDINTTLDLSKQLFGDEDYEKVEEIVKKCESVNGASVSNGNIECEKSVLLADCLFDNAKKHFPNTFSDI

>SlitOBP34
MFRCNMVKVTYIILFVVAVSLSSVQADDKNSKPEFNLDTIAFECAQKFDISKEQFSKAIMTFDASVLAPCFWKCCFMKVRVLNSEGQYDFDTTLNLAKDMFKNKDKQYEMVEEILKKCVSVNDESVSDGNAGCERSFLLASCMLENAKKTFTIPSRPTVI

>SlitOBP35
MTCSQALALLALVAISQQATTGCKNCIMLGKEEKAMFRAHSDACVAASRVEPRLVDAMLAGELLDEPALRKHVYCVLLKCKLISKDGKLQKAAVLGKMAARPDAKNATKVLESCADQTGDTPEDLAWNLFRCGYDKKALLFDYMPTNVASETDNNS

>SlitOBP36
MYKFVILCSIFVAASNADVAQTLTKRETKASLKPLSVCCDIPELADEFQLAKCSPRPPGPCEDVQCIFEVSGFLTDRNTLNKAAYRSHLQKWEKNHPGWTDSIYKAITDCVDNDPRQHLEVPCKAYDVFTCTGIAMLKKCPDSAWKC

>SlitOBP37
MLLFKVMSCLLPLAMGLRIQRSSGTLVDFTDPKVQGHLDALVRMAQSCVIKVRATPKDVRAYFTNSSPVSRSGQCFAACMLEQSDVINHGKVNRELLVHLASLVNGKNSRVVRKLNTVSRLCLDSIDGMSDRCQLASTYNDCLNENMIEFAFPLDIAEEAVRKMPFHLIQPNLPQEIRATPY

>SlitOBP38
MNLLLFLCIVLVANGIAANVNRQDKEIHQILHKVPKINEYITECIVQTRIGDDDAENVTLLPEEEDQVANKLTHCLYRKTGILGNDGKLNVDAAKSILTLIGVEQDAVDKIVKKCTSTAGIEGPDMAYAIFRCFEDDVLN

>SlitOBP39
MNRSYFTLVLISTFLKLVCGHTERTLHEKRFPPRELKDLGIFHPYQEQIPRHCWNPPRNADIHKCCPIPRLYSDEILDSCGIEKIEEDQEPKRGLSKLACKDGMCLMRKSNLLTEDERVDYEKLRVYLDQWAADNPDFTEAILEAKKHCAYKESAEFSNCDPDHIYVCLTAHIIWHCKFKDTSECKELHEHIEECRPYYYRKEDESLEWH

>SlitOBP40
MFHRMLLLFSIIYLSACNGQTEAPEKNRMMGIDAVHDNNVKIDKDTIITRNLKLEKRSRGPKSVPNKNEDQIEPDWSYANFPKEVSEHVEKFKKNMTECLKEVQTSDKRPVKRLSPKMESPVHGECLIACVLKRNGVIINGKVNKDNLIALVSKFYSKDTRLMKKLEKNLDRCIEMSVRAQDDCALASVLNDCTNDLMASNKHKIMVNY

>SlitOBP41
MKYKTRRTRNEQREKEKMNKLTNIFASILLILFSFAFYLTISFTPLTKDEQMERYNKMTENVEPFRKNLTECARQVKASMADVENFIKRIPQASLQGKCFVACILKRNSIIKNNKISKEHLLDANRAVYGEDSEVMARLKTAVSECTKAVEGIFEVCEYASVFNDCMHIKMEHILDQVTMERRMEAIGKMTSNPDQWTEEEDEILKLVKDEL

>SlitOBP42
MLGINVAVAVFFANIVCGDDETAKNSTTDEVVLAKRYQMECIEETRVDPDLITGIKGGSWSIPWNSRPLVRKWALCVMMKRGLMTKEGVYKLDVALKMVPREDRDAAEKVIDKCLTPKAIPAEDIAFEFIQCFKKSKSNYSVSIFI	

>SlitOBP43
AVHFRNVLCLSDEDKKVLLDGLESIAHDCLHGCGIDEKEIESFGSDDSLDQCFKKCVMTDAGFLDLDGKYNKEILSESLTKVTGKQDNAERILNELDRCFTENGDNSEMNEEAHMKRVDILFACLREIREVTF

>SlitOBP44
MSKFTCIILCVVAASLTKVSHAAVTEEEKEAFREAMAPIIAECSEEHGVSEADIKAAKESASADNIKPCFLGCVMKKIEVLDAKGLYDAETGLGKLRKFVKDDDEFAKFEDIAKKCLKVNDESVSDGEAGCDRAKLVLGCFIEHKVEMPF

>SlitOBP45
VMLFWFLIKNVAALSDREKSVIQKELTTVGLQCIQQHPLSLSDIRSFRNKMIPDGKKPKCFVACLFKKIGVMDDMGMISPMKAQENAKKVFKDNEEHIKNVNEIMEKCSSVNQQNTSDGNKGCDRAKLAFNCFTENAD
