# Supplementary material for: Transcriptome Analysis of Gene Families Involved in Chemosensory Function in Spodoptera littoralis (Lepidoptera: Noctuidae)
Source: BMC Genomics. 2019 May 28;20:428. doi: 10.1186/s12864-019-5815-x (PMC6540431; doi:10.1186/s12864-019-5815-x)
Supplement: Supplementary file 12 — S. littoralis CSP protein sequences. Contains updated amino acid sequences for all annotated S. littoralis chemosensory proteins. (TXT 2 kb) [file 12864_2019_5815_MOESM12_ESM.txt]

>SlitCSP1
MKFVLVLCLMAAAVLAEDEKYTSKYDNIDLDEILTNKRLLTAYINCIMERGKCSPEGKELKEHLVDAIETGCSKCTEAQEKGAYKVIEHLIQNELDTWHELTDKYDSSGKWRKTYEDRAKANGIIIPE
>SlitCSP2
MKVALLTLCFALGVLAQDMYENANDNFDISEVLGNERLLNSYAKCLLNKGPCTPEVKQVKDKLPEALETRCAKCTDKQKQMGKTLAQEVKKNHPDIWKQLVAMYDPEGKYQQAWKDFLQE
>SlitCSP4
MMKKSFITMMLLIYLTIQSNATETSTYTTKYDGIDLDEILSNDRLLTGYVNCLMDLGPCTADGKELKKNLPDAIENDCKKCTERQREGADRVCHYLIDNRPEEWTKLEEKYKSDGSYRAKYLASKEAKDEKASNVTNSSEDTNNVSKE
>SlitCSP5
MKSFIVLCLFGLAAVALAKPNGSTYTDRYDNVNLDEILGNRRLLMPYIKCILEEGKCTADGKELKSHIREALEQNCAKCTDTQRSGTRRVLGHIINNEQESWNRLKAKYDPESKYTVKYELELRKLKQ
>SlitCSP6
MNFLVLSIVVTMAAFVAAETYTDRYDHINIDEIIENRKLLVPYIKCTLDQGRCTPEGRELKAHIKDAMQTSCSKCTEKQKKGARKVVRHIRAKEQEYWKQILAKYDPEDQYKENYETFLAAED
>SlitCSP7
MQIKYALVLCCVAAVSVAQTQRPPVSDTALDDALQDKRFIQRQLKCALGEGPCDPIGKRLKTLAPLVLRGACPQCSPQETKQIQRTLPYVQRNYPQQWAKIVRQYAG
>SlitCSP8
MKSMIVLCVLSVAALVVARPDDSHYTDRYDNVNLDEILSNRRLLVPYVKCILDQGKCAPDAKELKEHIREALENECGKCTETQKNGTRRVIEYLINNEEEYWNELTVKYDPERKYTAKYEKELKKIKA
>SlitCSP9
MKVVFLVCVLAAVVYAHPHESHYTDKWDNIDLDEILNNKKILASYVKCCLDQGKCTPDAKELKSHIKEALENRCGKCTPAQKDGTRKVLTHLINHEPEMWNQLCEKYDAEGKYRKMYEDEYKSVKH
>SlitCSP10
MRAVLLLCALVHLVVGQDVNDMVNMPKYDQRYDYLDVDAIFTNKRLVRNYVDCLINAVRCTPEGKALKRILPEALRTKCVRCTERQKRTAVKVIKRLKNEYPDEWSKLASRWDPTGDFTRYFEEFLAKEHYNTIPGSGSALPTSSPLAPPRVPQSPPATNPTPGPTEPTPPRPIVLNRFGDDGELMMGSPSSAGITPRPMTQATTRPSTTTRPPSTRPVPPRPTMMTWAGAASNTQATRFPLRPVSEMSPPYSTAITLIDQIGYKIIKTTELVTDLLRNTVRAVVGR
>SlitCSP11
MKVLVALSVFVVLAAAAPLTKDELATLEAFDYDSLFADEEKRKVVFDCLLDKGDCGPYKQIVDLSMKTILSNCAECSPSQKAKYDHVLKLLKDNYASFFNEFMQKTAAKKEKH
>SlitCSP12
MKCIYVLSILLVFVAVQADEKYSSENDDLDIDAVVADVDALKGFVGCFMDAVTCHAVAADFKKDLPEAVATSCSKCTDAQKHIFHRFLLGLKQKLPADYEAFKKKFDPEGLHFHTLEANVANS
>SlitCSP13
MKADCVLIMTLMAVVAADFYNSKYDSFDVQPLLENDRILLSYTKCFLDQGPCTPDAKDFKKIIPEALETTCGKCSPKQKQLIKKVIKAVIAKHPEAWEQLSDKYDKDKKYKDSFDKFLAEQE
>SlitCSP14
MKLIIVLALCVVAVAWARPASTYTDKWDNINVDEILESQRLLKAYVDCLLDRGRCTPDGKALKETLPDALEHECSKCTEKQKKSSDKVIRHLVNKRPDLWQELSGKYDPENIYQERYKTQLDAVKRH
>SlitCSP15
MNGASKCNLLIFMFLFVATVVSQEKFYDRRYDYYEIDTLIQNPRLLKKYLDCFLWKGPCTPIGRVFRQILPEAVQTACKKCTPSQRRLARKTFNAFKGYFPEIHEELRKKLDPKNKYYEAFEKAISNA
>SlitCSP16
MKYILVALVVTIAVVKAQETYGTEYDNVNGEAIVSDDKQFQGFVDCFTGAAPCNEPAAAFKRVLPEAIVQACGKCNPAQKHLVRLFLEAYSKKSPQEYEKFKDLFDPERKYFPKFEASVAGF
>SlitCSP17
MRSWLLCLCVLTVVVSCYSQANRYENFNPDAIVQNDRILLAYYKCVMDKGPCTRDGKNFKRVLPETLATACGRCNPKQKTIVRKLLLGIRSKSEPRFLELLDKYNPDRSNRDALYAFLVTGA
>SlitCSP18
MNALLIAVFALAAPLAFGYDEKYDKLDVDKILGDDALFTAYINCMLDKGPCSVEHSADFRQLLPEVIATACEKCTPIQRQNVRKTVKALSEKKPDDFVQFRAKFDPKGEYEKAFSAFVIGTD
>SlitCSP19
MKSILILCLLVAAVSCRPESYDTRFDNFDVEALVGNVRLLTAYGHCFLGNGPCTPEGSDFKKTIPDALRTGCGKCSPKQRHLIRVVVQGFQNKTPGLWQDLVKKQDPNGQYKEIFTRFLNGRD
>SlitCSP20
MRVLVVLSCLVVVAFAADKYNPKYDNFDVETLISNDRLLKAYINCFLEKGRCTPEGSDFKKALPEAIETTCAKCTDKQKGNIRKVIKAIQQKHPQEWEDLVKKNDPSGKHRGNFDKFIQGSS
>SlitCSP21
MKLVIILALVAVALARPDDGGFYDTKYDNFNADELIENERLLKSYAHCFLGDGKCTPEGNDFKKWIPEATTTSCGKCTEKQKALIAKTIKAIKDKLPSEYEALIKKHDPENKHHDDLDKFLQKYSH
>SlitCSP22
MQIIVVFAVACVGLVAGLHVQAGPQMTDAQLEQTLADKSTMQRHIKCALGEGPCDPVGRRLRTLAPLVLRGACPQCSMQETRQIRRTLAFVQRNYPWEWAKIVRQYG
