# Supplementary material for: Transcriptome Analysis of Gene Families Involved in Chemosensory Function in Spodoptera littoralis (Lepidoptera: Noctuidae)
Source: BMC Genomics. 2019 May 28;20:428. doi: 10.1186/s12864-019-5815-x (PMC6540431; doi:10.1186/s12864-019-5815-x)
Supplement: Supplementary file 14 — S. littoralis CXE/CCE protein sequences. Contains updated amino acid sequences for all annotated S. littoralis carboxy/cholinesterase proteins. (TXT 29 kb) [file 12864_2019_5815_MOESM14_ESM.txt]

>SlCXE1
MKWLVLLSLIAARMVQQPTQPVRTRSGLVRGTVSRNGKFFQYFGIPYATVDDSNRFQAPLPPPTWTGIFDAVDENTWCPQYSSGIIIGKPNCLKLNVYTPTRITKPLPVMVFIHGGCFFSGTGSPFLYGGDFLAENDVVFVGINYRLAVEGFLCLGIKEAPGSAGLKDQIAALKWIQQNIEAFGGNPNDVTIFGESAGAVSTSFLMLSPAARGLFHKAILQSGSSLVPWGLQHDPIGTASVLVKKLGYDTKDPKKIHKILSNKSAKEILDTISQFEDKYCVAEKDLFVPCIENPIEGVEPVVTEYPTDILKSGNYTKVPMIIGYTDMEGIYFAAADYGTSIKNNSKPIEIFNSLQPDMEFPSEIEKNCTGEVIKRHYFSSYEADLITNMVELYSDVHFKIPLVLESELYTRTSHQPIYYYLFRYGGLRNMPKIISGFHNMVQGASHADELFYLFKPHAFPLLHSVEKHMITRMVTMWTNFAKYTDPTPHRSPLTPFRWQPSRRHNPTALIIDSKLSTAPLWEHSSVRLWNDTYNKYRRKNYGVKQYQQDNSVLSIDHFKS
>SlCXE2
MTTLAPYMFALLLLLPACTGHVFPSERCRVSARIESGTVCGVERIADGDVKYASFRGVPYAKQPLGELRFKELEPADKWDYYYATDEGPVCYQHDVVYGRLMRPQGMSESCIHANIHVPMEALPEQHPDVTLPGLPILVFIHGGGFGFGSGDADLHGPEYLVSKKVIVITFNYRLNVFGFLSMNTTAIPGNAGLRDQVTLLRWVQRNAKAFGGDPREVTLAGQSAGAAAAHLLSLSPAAEGLFRRAILMSGTATSSFFSSSPAYAQHIKNIYLQFLGITSTDIEDIQRQLIELPAERLNDANTKLIDQMGLVTFGPTVESPLPGVTTIIDDDPEALLSKGRGKNIPLIVGYTNSECETFRNRFEAFDLITKIASHNFLVVPPKLLFTTPPESWSNLVSRMLGRYSDGRMNMDGFVKSCTEGFYEYPALKLVQKRAELDGAPVFLYQFTFESPTSIIKEVTGLSYAGAAHIEDLTYVFKANSVLEGREGAPQSLEDLRMKNFMTDLFVQFMSCSKPICDDKRSLWPENNGDQIEVIEAPGVLRTNSRSMRQLEVVDFFDNLPSRVNVV
>SlCXE3
MVEVKVEQGRLEGEVVETVTGDGKYYSFKGIPYAQPPLGKLRFKAPQPPLPWEGVRKVTEFGPKCPQKCIFTNTVQLGSEDCLYLNVYSPDIKPATPLPIMIFIHGGGYKSGSGNDDFYGPDFLVPHGVVLVTFNYRLEVLGFLCLDTKDVPGNAGLKDQVAAFRWVQKNIENFGGDPNNVTIFGESAGGASTCFHIISPMSKGLFKKAAPMSGVPFCDWSQAFFPQKRAFLLGKDLGFETDDPDKLLEFLQTVPSDKLIDTNPVVLSFEEYSNNILKLYHFTPVVEKDFGDGENFLTEDPIEALRHKRINDVDILIGFTSQEVLLGIPMYEEKLLKHYNRFPEVLVPRKILMKSSPEKILKVAEMIQDFYFKGKPLSFDIMKEFVTYATHACFTYDVNRFLSRLPKVGAGRRYVYRFSSFSGRNVYGAIGLKYGIRGASHLDDLMYLFHANAHNIKLEKNTKEHELVNLVCSVFTNFAKHGNPTPDSSLGVTWPEYNNKTEQYVDIGDSLEVKTPEKDEVEAVTFWKKVFEYAGVEY
>SlCXE4
MQWQTCVLLLCVTAILADDEWREVKTSQGVVRGRKHPTEDIYTFYNIPYATAPVGVDKFKAPLPPPVWLEPYDAVDKFVVCPQAIAFPGLIPKNSVTKENCLIANVYVPNTNKKNLSVAVYVHGGAFIVGYGEALKYTHLLDTKDMIIVTFNYRVGVHGFLCLGTEDAPGNAGMKDQVALLRWVQKNIASFGGNPDDVTILGYSAGAASVDLLLLSKSAEGLFHRVVPESGGNLAAFSIQRDPLEIAKTYGKKLHFSDVDDINSLGHFYKTTPLEVLLSDPFFDRTDSTFMFSPCVERDIGVETFLTESPLSILKGGNYSKLPVLYGFANMEGLFRIDLFDIWKHKMNTKFSDFLPADLQFESEQEREEVANKIKMFYFGDKPVSEENILGYVNYFSDIIFTYPMLWATKLQVEAGNNQIYLYEYSFVDDDVPVVPHTDVQGANHCAQSMAIADGKNFTYPDESLATPEYQNMKKIMREIWHNFIKTGKPVPEGSSLPAWAPAGADRSPHMLLGQKIELRGVLLEERTRFWDDIYQRYYREPVPPSPASHFEL
>SlCXE5
MLYALLCALCVCTVHAHQHKHETEPAEVKPAAPLTHSVSGTFRGSWMETRRGRRFQAYRGIRYAEPPVGALRFQPPKLKLQYEGVVDASEEGPACPLPAPPTYYVAEDCLTVNVYTPTLNSTKPLPVIFFIHPGGFYAMTGRSDLAGPHYLLDRDVVLVTINYRIGSLGFMSTGDAYAPGNNGMKDQVAALKWVQRNIAAFGGDPNLVTITGCSAGSISVILHMISPMAKGLFHRGIAMSASPVSKEVEAITHQRHLALRQAQILNCPTDNSSVIVDCLMTKPWKELGDSLPKFWEFGEGDPVGLWGPVVEPDFGQERYLPINPLIAIKEGKMHTVPLIVSQTTDEFFWKAFPVLQNETLLKTMNEEWERVAPISFILPKKNRAAAVQKLKEVYLKGKKLTNDKQSEKALGQLYGDSVVGFGVHRLANLMCRHSKHPVWYSEFAYIGNNSHYEDSHGKPQGAAHHDDLLYLFTLSYRFPAISLDSKHSHVVDEMTALWYNFARYGDPNPRGDTPDLGKLSWPAMTAADRRYLHRGQQLEVRQNMFEDRYKIWDDLYPIQY
>SlCXE6
MVQCLVFLLCVIISQSYGDKDQVVTSRGLIIGDRHKGYSTFLGVPYAKVDLDNPFGPALEYPKFDTPFIANDSSVICPQVYFNDNGTIQCLQLNIYVPHTVAKNNLRPILVWFHGGGFAFGSAGEYGGQYLVKKDIIVITVNYRLGAYGFLCLDNPTVPGNQGLKDQIDALRWIRSHIIHFGGDANQITIAGESYGGGAVDLHLYSRYETLFHKAIVQSGSMYVTEGIFVKPDYKAAIKLVKQLGYDVSITSEALRILAKAKPADVNAATRNLSMILTVCAEKRFRGVPNFITENPFHLGNSYRIDGMPIMIGYTSQEMLFEFANKPQSFYDDLGDPFALQIEKTFLLSQKELEKISSIIRHFYLGYKEIGPEAELELSNFLSDFAINYGAEWSTNRYIEQGAKVYKYLFSYTGASDYRNITGAGASHTEELKFLFDWIWASPLTNAEQLMMRERMIRMWANFVKHGNPTPADFQPLHWPPVTETSRPYMNIDVDMQMKKGTFRHRMAFWNLFWHTYTKHHFFLN
>SlCXE7
MQWQTCVLLLCVTAILADDEWREVKTAQGPVRGRKHPTEDIYTFYNIPYATAPVGVDRFKAPLPPPVWLQPYDAVEKPVVCPQPVFPFPELQLNKLVKQENCLIANVFVPNTNKKNLSVVVYVHGGAFIMGWGDMFRATQLMNKKDIIVVTFNYRLGVHGFLCLGTEDAPGNAGMKDQVALLRWVQKNIGSFNGNPDDVTIIGFSAGSASVDLLMLSKSAEGLFHRVVPESGGNLAAFAIQRDPVEIAKTYARQLNFTNVDDIYALGEFYKTAPLELLTSDPFFDRTDSTFLFSPCVERNMGQETFLTESPLTILKNGNYKKLPVLYGFAEMEGLLRVDFFPFWKQKMSDKFSDFLPADLTFKYEEEREEVANKVKRFYFGDEPVSEDNILQYVNFFSDVLFMHPMLWATKLHVEAGNNQIYLYELSFVAEEVPEVPHTNIKGVTQCGQSLAVLDGKNLTHKSHSEESLATPEYQKMKKTMREIWYNFIKKGKPVPEGSTRPAWPFAGADRSPHMSLGQKIEPRGVLLEKRTVLWDDINQRYFREPVPPPTPPPKSHAEK
>SlCXE8
MKCGKKVVLFTLFAMNLVDQPAPEVSIEQGTLSGKISTDGSFFEYIGIPYASTNSTTRFKAPLPPPKWEGVYKAVDEMYQCPQHPMGLPIEVVGTEDCLKINVYVPATAQGPLPVMVYIHGGAYVLGNGGKMVIGPDFLVKQNVILVTFNYRLGVLGFLCLHTEEAPGNAGLKDQVAALRWVKKNIAAFGGDPDNVTIFGTSAGAASVSLLVASKSTDGLFKRAIMHSGSSLASWAISNDPISVASNILTLLGYDTKDPKEIYEIFSKLAVRDIVLATTHSPIPQLLTNYLLPLPCVEKHIPGVESVLTDLPYNLMTRNPKNISLMLSSTDKEGLFFINVDTKETLESKNKQTVFGDDLVFKTKDEENEIDREIKKYYFNGAPISERNIMNLSDLYTHSYFEMPVIFEAEIMAKKIEAPVYSYYFTYSGGRNYVKSSTKYKNVEGACHGDDLFYTFQGTILPFRVNKDDQKIVDWLTKMLTNFAKYGNPSPKGEFPIKWLPHTRDQLNFLNIGDILEMTSMRNPDIYHTWKRIYDKYRRNEAKL
>SlitCXE8b
MKSGKRIVLFTLFAINLVDQPAPEVKIQQGILSGKVSADGSYFEYVGIPYAFTNSSTRFKAPLPPVSWKGVYRAVDEHYQCPQPSMLGVIGMEDCLKINVYVPVKAKKPLPVMVYIHGGTYIIGNGGKLLYGPDFLIHQDVILVTFNYRLGALGFICLGIKEAPGNAGLKDQIAALRWVKKNIAAFGGDSDNVTLFGLSAGATSVSMLIASNATKGLFKRAILQSGVSTSSWAVNRQPLFTASLVAKELGYDTEDPKIMFDIFSKTPYRDLIAAKPKKPIGKYFDFQLIHYPCVEKLIEGEEAVMTDLPYNLFSKNSNNISVIYGTTSKEGVILLPEETEDTLKERDSKYIFSPDLNFPSEDEAANLSSAVKEYYFGPRNISFKAQNALLDLNTHLYFEMPTLLESEIVIDKTNAPIYNYYFNYSGGRNFLKYITGYSDEPGACHGDELMYLFKGNAWPFAISKKDQTMIHWMTRLWTNFARYGNPTPPTTDLPVHWSPSTKENMTFLYIEDELKMGPVPNPDPYRLWKNIYSKYRNTNIVNDFKR
>SlCXE9
MCSVPEDVKCIVETKDGPICGYIDKNDEGTYYKFSSIPYAKPPIGRLRFMPPSPIEPWQELRDCTAKQPLQLCCILNKGIEGSEDCLYIEISTPSIQPETPMPVMFWIGSFGFTGIMDQIFDATLINNENVVFVRCGFRLGPFGFLSINDFTAPGNCGLKDIVMALKWVQRNISVFGGDPDNVTIFGSSSGGAMVHLMMLSPMATGLFHRAIIQSASALNNWSLTKNPSLAVIELANELNIQKSTKVEIIEELRTLPALDIMQAFHTMALRTQKAANHDIIDAIFKPCIEVEFEGQPAFLTKSPLLILKSGNFNKVPLIIGSNNIEAALLEFIKEDFYSDYEKFNENTSLIVPRSIAREDKVTKSIGQQLLKFYLGGEEHLTAETRTQYLQLISDYYFLYYVNRTVRMHSQSAPESPVYYYIVNYAGEWSVPTDINFLNSAGHCAELPFIFRIKMPEICKGSRDSVITRSRVIKLWTNFAKTGNPTPDEDDPLLQITWDPVENKDKLNYLSIGSELTKGRNPFYERMKFWDSLHQEHAFLRTIVYFNDIGISW
>SlCXE10
MVQVRVSEGVLEGEQVQNEYGGSFYRFRGIPYAQPPLGDLRFKAPQPIKPWQGVRQAKQFGSVCYQYNPTNLGLSNMSEDCLYVNVYTPDIKPQTPIPVMVWIHGGGFMWGSGNDDLYGPEFLIRHNVVLVTFNYRLEALGFLCLDTADVPGNAGMKDQVAALRWVKRNIANFGGNPDNITIFGESAGGGSVSHHLISPMSKGLFNRAIPQSGSTACFWATAFEPKEKAILLAKQLGFHSEDPKELYEFFKKQPCENLVKLNLQVTTSQKSYEIHFSIANEKDFGQERFFYGDIVDVIKNNLQEGVDIMTGYTKDEYTIAVSIGGPLEDILAKAQRYREFFAPKLLHNYGTITDQLEAARKLQKFYFKNEKVSKDNIDNLLNYMSVDMFVYGVMFAAKLYSRKNKVYVYKFNCFSERNVLANAFCVGHLTDDRSVVSHADDLAYLFPVKLFTQKVNKTSVTFKLIDRVTTLWTNFAKYGNPTPDDSLGVKWLPYTLAAQDYMDIGNTLVPGNSPDKEELDFWESVLHQHLPKFSTLNQ
>SlCXE11
MGEQIVEIEQGKIKGKVLKNFDNFEYCSFKGIPYAKPPIGELRFSVPQPPDSWEGVRDGTKDCNTCAQFDKEVQGVKGHEDCLYLNVYTPKSFTEGDKKYPVMVFLHGGGFLFGNGTDDSAHGPDYLIQKEVVIVSINYRLGILGFLSLNRKEAPGNMGLRDQVEALKWVQKNISQFGGDPDSVTIFGISAGASSVELLLLSPLSKGLFHKAIAQSGSSLLHWAHKIDIKQLAYKIPILQGKVITDDDQLLKYLKDMPTNELITASMVVLATEKARGGLHFGFVPTVEKHGDWEPFLSTLPYELLARGEFHKVPYMTGFCSREGLLMISHNKQTLDKFVQEKVFVDYLPFELDVSEKIDTELKLKKNYLEAERMYQEEDEYAIDFFSDVDFIGGIYTAAKLISKHNAPVFFYEFSYDGNLNYLKKCYNIDRLGACHGDDGGYIVKSDKLDGPISDLDILVRNSMNQMWANFARYGDPTPKVDSLLTTKWEPIADTGIACLVIDKEMTMKYEVYPQRMKVFQELYEKKRKTCN
>SlCXE12
MLYIFLTLLSILVVSKCEIANVTVNTSKGTVIGLKRDGYSVFFGVPYAKVNEDNPFGSYLVHPIFQDPFFANDSSIFCPQVTTRFGGTLQCLRLNIYVPDTANVNSTVPVLVWFYGGGFTFGSAQEYGGEHLIKHGIIVVTVNYRLGPYGFMCLNDAAVPGNQGLKDQIGALRWVRKNIEFFGGDPTKVTIAGQSYGGGAVDLHLYSKYETLFEKVIIQSGSLYAPGFYGNRDHDAAIRLAHQLGFRVANTREALQALGKENPVLVMNAAKNLGYKMTVCKEVRFKGTQQFVTKCINHLSNPDRIENIPIMIGYNSKEDFATYANKPMEFFDKLGDIFYKNLQNHFVLKTCELETLSNITRSFYLGSKRIGPESMLELSEYSSDFKLNYAVEKSVSKYLEQGGRVFKYMFSYIGGSVYQNITGAGAVHTEELKYLFETGVKLTSDEQRLMRNRMTTMWANFVKLGNPTPQKTPLLPVTWTPVSGNARQYLNIDIGMSMKDYAYRHRMAFWDLFMQKYDKKS
>SlCXE13
MSLKLFFILTVVGLVAAEGPNPTIRVAHGLLQGSWKVSTKGRSYASFQGVPYARPPIGKYRFREPQQLKPWLGVWDATRPLPGCLKYDPFVKEITGSENCLYVNVFTPKMNPGANLPVVVFIHGGAFMYGEGAIYDPSNLMDRDMVVVTLNYRLGPLGFISTGDEFAPGNMGLKDQSFALHWIKNNILMFGGNPDSITLTGCSAGGASVHYHYLSPLSRGTFHRGIAFSGSALTEWTHSIKPAEKAKALAAIVGCPTNNNKEMMDCLKYRPAESIVNAQIDMFEWKVHMFTPFSPVVEPPGVREPFLQQYPYHATRAGQMMNVPLIASVTSEEGLYPGAVYQESPDLLPDLEAHWNQLAANIFEYNDTLPLSRRDEVAQKIKQHYLGGKPVSQETYPQLIQALSDRLFVADVGKMAQIHAAKSGQPTYVYRYAFRGTSSLSNLMAHNDENYGVSHGDDVLSIFSYPGMIQNEKDSAMIEALIDMIYSYSTTGTPKLINGGPVWEPVKPGSPELNYLDILSPTQMEMKSSSDFGQRAFWDSLGFNENENYREYLRDEL
>SlCXE14
MQWQTCVLLLCVTAILADDEWREVKTSQGVVRGRKHPTEDIYTFYNIPYATAPVGVDKFKAPLHPPVWLQPYDAIDKQVVCPQPIFPFSDLQPSTLVQQENCLIANVFVPNTNKKNLSVVVYVHGGAFIMGWGEMFKATQLMNKKDIIVVTFNYRLGVHGFLCLGTEDAPGNAGMKDQVALLRWVQKNIASFGGNPDDVTIIGYSAGSASVDLLMLSKSAEGLFHRVVPESGGNLAAFSKKRDPVEVAKTFARQLNFTNVDDIYALGEFYKTAPLELLTSDPFFDRTDSTFLFSPCVERNLGQETFLTESPLTILKNGNYKKLPVLYGFAEMEGLLRVDFFPFWKQKMNDKFSDFLPADLKFKSEEEREEVANKIKRFYFGDEPVSEDNILEYVNFFSDVIFAYPMLWATKLHVEAGNNQIYLYEYSFVDEDVPEVPHTNIRGANHCAQSMAIMDGKNITHKDESLAIPEFQKMKKTMREIWYNFIKTGKPVPEGSSLPAWPAAGADRSPHMSLDQKMELRGVLLEERTRFWDDIYQRYYRDAVPPPKPPPKPHSEL
>SlCXE15
MLWRCSVLAIAACFSVNIVSSSEFKCDVRVRIESGWVCGLRRRGEYNTEYASFRGIPYGQQPLGELRFKELQPVKPWPNYLDATEEGPICPQTDGLYGALVAPTQGMSESCIHANVHVPYAALPVVKSTDEDKDYDNIGNKKGVPILVFIHGGGFQVGSGDADLHGPEYLVSKGIIVITFNYRINVFGFLSLNTPKIPGNMGLRDQVTLLRWVQRNARAFGGDPSDVTLAGQSAGATCAHLLSLSNVTKGLFKRVLLMSGSAMPAYYTVSPIYAKQSATRFLTILGINSSDPDFIHDRLVKTPLEDILNANSVYQYEGGIVSFVPVREDKQLGLERIVDDDPITLMEQGRGKEYPMIVGFSSNECEFFKRRLLYIDILGRIKANPLVILRPEISFSTLSDVALSLANKVIDWYFQGELNMEDYLEVCRDTLFMYPAFKVVEWRARMHDAAPVYLYQFAYEADFSAVKVGLNLQYNGTAHVEDLTNIFRGNAILDDGQTFPPVSRDDSMKDWMTQFVIDFMHCNKPSCSEPGWYPVQADHLNYENIQEPTVHDNVLPNEYQQHTIKFFDMIEQIARNSSLDTSITTG
>SlCXE16
MCRGLQWSVGGVRMLAAVGLVCGALAVAANHHHHVHHDLDHSTAASTPAAPVVRSVSGQFRGSWMSSRRGRQFEAYRGIRYAQPPVGELRFQPPQLIENYTSEVDGSQDGPACPQPTFNNYPVHEDCLRLNVYTPDHQSKKPLPVVVFMHAGGFYSVSGRSDVAGPQHLLDRDLVLVTINYRLGSLGFLSTGDKYAPGNNGFKDQVAALRWVQRNIAAFGGDPNLVTISGYSAGSFSVMLHMISPMSKGLFHRAISMSGSPISQIVIPRHQRHLAERQAKLLQCPTDSSKAIIDCLKTKTSKELGDSLDKMFDFGYDPVLLWVPIHEQDFGQEMFLPQQPLAAVCAGQLQRLPYIVSQTQDEFFWKALDVLRNPKAFDNWRADWPGLAKIALYLSGAGDNSSITAAANRLKQAYLGGKDINNDTATADGFGKLYSDAIIGFGAHRLVKLAARQSPRPVYYYEFGYIGNSSHYVDPDTKRPIAAAHHDDLLYLFNVSYSFPSIPPSDSKDAKMVDKMTAIFYNFARHGDPNDRGDTPELADMSWPQFKPDERKYLRVDSPFSVQSNLFEERFKVWEELFPLDYQTCK
>SlCXE17
MTSAAMSVFSVKWLVLWSLWAARLVRQPTETLHISNGPVRGSISPDGSFKSYLAIPYASVPHRFQAPGPEPTWESTYEAVNENVRCTQSVEDSFTVGTADCLSLNVFTPIDTSPGSDLTVMTFIHGGGYFKGSGNMIFYGPRYLVPKGVILVTINYRLNIQGFLCLRIKENPGNAAMKDQVAALRWVRRNIKKFGGDPDNVTLFGESAGAASVSFHLYSPMSKGLFHKAITQSGSALAAWAYQYKPVYLASLLAKVMLYESQDPHELYKYFMTKSDDELILTRVPRAEGNTVISEILYTPCAEIPIEGEEAFLTEPPFELLEKGAYNKVPVIIGTNNEEGLLILSMDNSTMIPRLEFEKSLPKNLEIPDKETKQEVAAELQRMYMEGDDISMDSIVKISRWYGEPNLNYPSLAETEMLLKTSDQPVYNYLFHYSGWRNIPKMFLSKQLKTAAGATHADDIFYMFSHEIFASNFEMKMIDRVTTMWTNFAKYGDPTPEGSSLPIKWLRTNSSTPTSLVIDEELHTAPLWYNHRVSYLRELYSKFRRKDTNIVR
>SlCXE18
MKCGKKVVLFTLFAMNLVDQPAPEVSIEQGTLSGKISTDGSFFEYIGIPYASTNSTTRFKAPHPPPSWEGIYKAVDEIYQCPQASLFGIVVGTEDCLKINVYVPALAKKPLPVMVYIHGGAFLLGSGGKFIYAPDFLVKEDVILVTFNYRLGTLGFLCLGIKEAPGNAGIKDQIAALRWVKKNIRAFGGDPDNVTVFGQSAGATSVSLLLVSKATEGLFQKAIVQSGASTSSWAINRQPRWVASLIAKHLGYDTEDPNEIYEIFSKISHEKLIKARPKKPLGMYFDTQLLNYPCVEKEIEGVEAVVTDYPYNIFDSNPKNIPVIYGTTSKEGMFLIPDDTKESLAARDAKYMIASDLLFSSEEEAANVSRMARTFYFGEKNISFEVQDTIIDLNTELYFEVPSILESEALIRNVDSNVYNYYFNYSGGRNFLKFISGFKNETGACHSDEILYLFKGNIWPFPISKDDQKMIDWMTKLWSNFAKYGNPTPNEDLPVKWEPSTKDTMKFLYIDQELKMGPIPNQKAYQLWKNIYEKYRKKMNP
>SlCXE19
MIRVFVLLLQMTLILSAREPKQINLVNQGTISGMYITRFRTKRIAAYVGIPYAQPPIEFRRFLPPEYTDLPQWEGVRNATIYAPDCMQSDPKKEDVQNPLKKHDDLFMKLLDSQMEEKRKKEYSEDCLFLNVYVPDDFKVEGYPVFVWFHGGDFVRGSPNSVNPFQLVIKQRVIFVSVAYRLNIFGFFSTLDNEASGNFGLHDQVASLHWVKNNIESFGGDPENVCIIGHDAGAVSVTLHLISSYSAGLFHKAIAMSGNALSPESVNIARKEIVTVDKVAVAFSCFRKPTYQLLDCLRRVPDKALLDIAGPVAEWKPIVDGGFSNITSPFLPELPSKLFKDEIFSPVPLLAGYTNMEDGLWLEKDESGDSGISQREFDSMREEIILADITVDNSSCFTNQHHIQDAVAFFYKPIPHTTNETVLRKLFVDFYTDKTHGATTYQLARHICPHAPVYLYRFDLKPFSDIANEGLPEWIGVPHNFDLIYTFGMPYLALPEDLSKWDYRDKSISEIIMRMWSNFAWYSNPTNSGVIIDWQTYELERPGYLIIDRANFTMSTPATINYKAFEFWTDFYPKVVEIGTKCCKEITDDSGTISIFSSKIVHSILVLYCSLILLS
>SlCXE20
MKNYLKSMSSLKLLVLISLWVAPLVPQPTAPVQLSGGVARGTVAPDGTYLQYFGIPYATVTHKFQEAQPNPKWEGEFNAHNEHIRCNQRFFNRIMGVEDCLTVNVYTPMETIGQRLPVLVFIHGGGFRDGSGSPFIYGPKFLVKHGIILVTVNYRVEVLGFLCLGIEEAPGNVGLKDQVQALQWVQRNIRAFGGDPDNVTIFGESAGAASVSYHLVSPMSKGLFNKAIMQSGSSLAPWALQFEPLETASRLAQEMGHTTRDPLEIHKLFTNMTAEDLLAYRVPRQEGDIVQSQNIFVPCIEKKIHRVKRFLPDSPYNLIKRGKYNKVPVIIGFNNAEGLYFAGKENETTLANLDLFKALPRDLTFPSDKEKMETAEKVRELYMGDEKFTKEISSLEKLARYEGDVGITYPVVATIDLLLRTLDKAVYAYKFSYDGLLNFSKFAFGFRKTPGATHADEIFYLFSSLTLNGHVEKNFIEKFTTLWTNFAKYGDPTPSSSLILPRWEPAEAQSPQVYVIDKESSVAPVWDDQGLLFWNQTYSMYRRTQ
>SlitCXE21
DHSPGLSMVQVRVNEGLLEGERVDNDYGGSFYSFKGIPYAQPPVGDLRFKAPKPPKAWDGVRSAKEFGPKCYQNDLFMNTGIVGEEDCLYLNVYTPEIKPDKPLPVMFWIHGGGFFCGSGNDDLYGPEFLIRHGVILVTINYRVDVLGFLCLDTEDIPGNAGMKDQVQALRWVNKNIASFGGDPNNITIFGESAGGGSVSYHLISPMSKGLFKRAIAQSGASTSPWAQAVEPRERALALARSLGFYSENDKELYEFFKNQPKESIVCIPVAPTFSEAFRGGLEINFTVVNEKKFGDNERFFYGDMLDAVSNGVHEGVEIMTGTTTEEGLIIFGDLEVTKKLLESARAFPESFISKQLAFTVPLNQQLKMGREFRKFYFKDQVNIPDDWDKWMNFVSMQMFGYPTMQWVRHCAKDKKHKLYVYKFSCKSKRNMIAVLRGLTEMLGDRQVTSHADDIAYLFNPKLMKLKVDTASEEFKLIERVSTLWTNFAKYGNPTPDDSLGAKWAPYTLEKQEYLDIGNELKAGTAPDAEETQFWDKLYEKYVL
>SlitCXE22
MADIPEEAKCIVQTADGPICGYCEKTDEGICYKFKSIPYAKPPLDHLRFLPPSPIPPWTEVLDCMKDAPKPVCRSVYDIISGSEDCLYIELSTPSIKPDKPIPVMFWIGGYGYSCVLDPILDATLFNYQNVIFVRCGHRTGPFGYLSINDYAAPGNCGLKDVVMALKWVQRNISTVGGDPNNVTIFGSSSGGAMVNFMMLSPMATGLFHKLIIQSASVLNNWSLAKNPSQGVIELAKILGIEKTSKQEIVEELRRIPAVDIAEAFKNFHIGFSEGVESDLFDSVFKPCIEVDLEGQAAFITKSPIVILKSGNFNKVPCIIGSNNIEGAVLQYVVENFCSNFEKYNENIKLLVPRELARRDRMSDNIGHQILKFYLDGEEHLSEKNRTQYLQLISDYYFSYYVNKTVKLLCEFAPSYPVYYYILNYAGEWAVPEKFNFFNSTGHGAELPFLFRIKMPDVCKGSPDSITTRTRVIKMWTNFAKTGNPTPDPDDPLLWITWDPVESKEKLNYLSIGQELTKGRNPFQERMKFWDELHKEHMFLRALVHFNDSGYSV
>SlitCXE23
MFIIKTVERLIFRAKPGARCFSTVDSSKENPIVTVKQGKLKGAVNKCLDGSPYYSFKGVRYGQPPIGELRFKAPLPVKPWTGIRDAIEHGPVCPQFDMSIVDVVEGNEDCLSLNVYTKSLQPSSKLPVMVYIHGGAFLSGSGNSETYGPEFFFQHDVILVTINYRLEVLGFLSLDTPEVPGNAGMKDQVLALRWIKENISTFGGDPDNITLFGESAGAACATLHMLSPMSQGLFDKVITQSGNCLSYWSIFHEPVARAFRAAKALGKEAKDINELLSYLRGCPAVELARLSIHTRTMDEKFRGLPIYFTPTIEKKFEGQEQFLTEDPLDLLLAGKISKVPMIIGYNSAEGLLMVNDHLKKIKTLNEQPSYFVPRDIATKVSKETLDELGQRIKKFYFGDKDMTPEDCQAIVDLQTDINFTYQTHRFIHFFQKFAPVYLYKFEYCTELNVLKSVFGLDNVKGSCHADDLFYLFHSEVSRNIYDENEKLRKVIYQMTKFWTDFAKTGNPTPTKEVVEWLPCSPANKEYLILDEELKLSNNLDKERVDFWNKIYADVGMPAITKSNL
>SlitCXE24
MYRSVMRLCVVCVCLLVVVKNGAADAQVSPVNNNSSKDGPVTHSVSGTFRGSWMETRRGRRFQAYRGIRYAEPPVGELRFQPPHLILQYEKVVDASKEGPSCPRPASPGYYVDEDCLTINVYTPGSGRNSTKPLPVILFIHPGGFYSMSGRSDLAGPHYLLDRDVVLVTINYRLGSLGFLALGNQLAPGNNGFKDQVAALRWVQRNIAAFGGDPNLVTISGCSAGAVSVMVHMISPMSKGLFHRAIALSGSPTSKVPSPPNRVDLAIKQAKVSKCPANNLTALYECLKTKPWKEIAGSVLGFFEFGYDPLSLWRPVVEPDFGQERFLTEDPMLSIREGRMHAVPFIVSQTTGEFFWKAFTVLNNQTLIDTMNSEWDRIAPISFILPRNETSGRLATLRKAYFGDSSLRNDTATADGLGKLYGDAITAFPVHRMANLMCRHSSHPVYYTEFAYVGNRSHYEDPITKKPVRAAHHDDLIYLFTLSYRFPTIDVADTEDSKMVDKMTAIWYNFARYGDPNPRGDTGELTSLSWPAMTPANRTYLRVATEFTVKQNLYENRFDVWDKLYPIQY
>SlitCXE25
MRVGGGPIVFTQLGALRGRKLVTRTTAQTPYYSFKGIRYAQPPRGSLRFRPPAPLEPWSGIRDALEEGAVCPHRFMLFDTYKGDEDCLFLNVYTPALPDKMSGYNPKLAVMVWIHGGAFAMGSGNAFLYGPDHLV
>SlitCXE26
MPRVKTVQGELKGVVCHDTVSYVAFKGIPYAKPPLGELRFKAPEPPEPWEGVRDASQHGPVCPQYNERMNRVEAGSEDCLYLNVYTKTITPSSPLPVMVWIHGGGFYTGSGDSDFYGPEFFMEHDVILVTINYRLEVLGFLCLDTEEVPGNAGMKDQVLALKWVKQNIAAFGGDPNNVTIFGCSAGSASVSCHLVSKMSEGLFSKAICQSGVCLNEWSYNLYARQRAFQLGKLLGKDTDDPKELLEFLRSVPAKSLINIQLPLLELKYNDLLDSILFGPVIEKVGSDKNKFLSDLPIELVKNGHMAKVPLILGFTSGDGIEIARKLPHIAGFLTTVGAVVPRELKLKWEPEKVQKADERIRQHYFDDKPISMEEIQRYSDLETDRVFLYNIVRYARYHLQHASEPVYLYEFVAETERNFTKKSYNMESLKGVCHSDELAYLFNVTCLDIPFSDESIDIIKQFVKLWTDFANTGKPTADSTEEWKPFKEHERYYYIIGKKLQCKKDPRKDNITFWEDIYEETQLNVNKQ
>SlitCXE27
AGSIIHFQRAGIAPLWSDIRNSRSPTCSLVSDAEHCLQLDVHVPSVVGGNWPVLVWVTGGSGPYSPGRMVQEGIIVVIVHHRLGPSGFLCLRDENIPGNAGVKDAVLALRWVRDNIVAFKGNPAKVVVAGQSFGAAMVEAVLLSNMASGLYHGAILQSGSALCPWSFNYDAEKRAMALTNVNEAKNELVKFLLETETEDLVARGNKLNVSYFPFGMCIEKPSKKEERLMSEAPHDILASKKNDMVPMIIGYNSNEAYVFVSMLREANVLRRISKSVTFLLPDDLHFTNERERTQTGRLIKDMYFKNNRTMAAVLAYHRDAYFSSHIHRSVRRHAATAPVFYYQFSYSGVFGVQPEPGVPKMGAAHSDELAYLFFDGNLEGDDGNVQKHVIKLWTNFVKHLNPSHQGGVKWEATQPDTYRLLDIGTELMMKDYPHSKTSHLWDDIYDKYYYTRNRIFN
>SlitCXE28
MRSVFIVILVVLLNQCNASEWRQVHTAQGDVRGRKDPDGGLYSFYNIPYATVPVGPDKYKAPLPGPMWLEPLDAVDKKIACLQPVTQFMDMSFANMQEDCLVTNVFVPDTEENNLPVLVIIHGGGFEIGYGDMISPKNLVRTKKIIVVNFNYRLGVHGFLCLGSKAAPGNAGLKDQVALLRWVKRNIANFGGNPDDVTVSGGSAGSMSTHLLTLSKSAEGLFTKVIPESGADVSTAAFQLDPLDNAKTYARMVNFTDVDDFKALEEFYKSSSLKSIIVSAFANRQNATLLFAPCMENGIDSQPIFNDNPVNIIKKGKYKKVPTLIGVGNMEGTCQLHNFDLWKDDMNKKFSDFLPGDLQFPTEEEKEEVSKKVKEFYFGDQPVGDNTILSYVDYFGDIIINFPTWRSVKLHVEAGHDQIYLYEYSFVEDSTPVVPHTDVRGAGHCAQTAAVLDGIPFVSTDESKLSEEYKQMKSAIRDIWYNFAVHGSPIPQGSSLPAWPAAGADGSPYMDLGKTIQLGDGTYLGKRAQLWNDIYEKYYKAPVAPPKQGHTEL
>SlitCXE29
LRWVQKNIASFGGNPDDVTILGYSAGSASVDLLMLSKSTEGLFHKVVPESGGSLAAFSIQSDPIEIAKTYAKILNFTDVDDITALTEFYTTTPLDVLTSTSAVFGRPDSTFLFAPCVERDIGEEMFLAESPRKILSEGNYKKLPVLYGFADLEGLMHFQYFEDWKNKMNEKFSDFLPADLKFKSEEEREEVATKIKQFYFGEKPVSEETILGCVNYFSDVLFTNAMLWATKLQVEAGNNQIYLYEYSFVEESTPIVPYTNVRGANHCDQSIAVADGTNFGQPDESKATPEFMKMKRIMREIWHN
>SlitCXE3O
VMGLVMYRLWMWCVALALAALWFAPAQAVVGGAPASPPEPDAAVVFTQRHGFSARIEGIKDDKLGYYSFYGIRYAEPPLGPQRFQRPIRRFLAGEMMANRHCYPCPQPDPYQRNRIIGHEDCLCLNVYAPKMPATEEGSPVVFFIHGGNYRTGSTASYGGQHLAQKDTILVTAQYRLGSLGYLSTGQRDAGGNLGLFDLHTAMVWIQDYIQFFGGDPKRVVVMGQGSGGSAASLMAMSPEGRSATGVAALSGAPLSPGTVRPHPANHAEAVADRTGCPKKPAESLLICLRQLPVEKLVQADEDINMDMVDTQRFLEEISGRSGAGARVEGADDLRGLPPIVAESPAEALNKKQKRVPLLTGVTSAETSRAVFGKFNKFLTNQLQTVKDFLKKDLIGGLQNVVHGVEGLIPLASNVQTVLPVTDYYEGLLKQATDIVDRLSEVAEATGDALFNFPAYQSVQKWSTGGHAFLYSFEHVGNLSKGWHFLPGVALAEKDDSEMVKPKKAQGPSHGDELAYIFEPLGPDGKSMGDEVSSTDARVRDNFVGLIAKFAHGSDKTDANNNTLFGFAANLLPRSKDQFLKIGESLTIDKDFRFCQIGLWGNMADRLTGALCKNLLGDLLNLSQLPIDLKIPQQLGGQNNGPLGGLGLLGNTGTRAPQIQKQPLRTTKAPFRLPFDF
>CCE001k
LTRLYRILNQFKSVVMMSSVCVLVFYLAVVITAEEWREVKIAQGTLRGRKNPEKDVFVFYNVPYATAPVGKNKFKAPLPPPRWSEPYDAIDENIACPQPELINAYINQTFKTKEDCLIANIYVPETDKNNLSVVVYVHGGGFIVGFGNMMKPLHLLDKKDIILVTFNYRLGIHGFLCLGTEDAPGNAGMKDQVALLKWVHQNIASFGGNPDDVTLVGNSAGSASVDLLMLSKSAEELFHRVVPESGGNLAAFTIASDPVENAKSFLRQLNYTDVDDICDVEEFYKTASLQLLTSDAFFERTDSTFLFSPCVERDTEGAFLTEAPLSILKKGNFKKLPLLYGFANMEGLFRIDFFDSWKNKMNEKFSDFLTPDLKFQSESEREQVSNKIKKFYFGEKPVGNESAIAFVNYFSDVLFTHPMLWAAKYYVEGGNSQVYLYEYSFVDEDSTLVPYTDIRGATHCAQTIAVVDIGDESKLSQKYQDMKKTMREIWYNFIKTGKPVPEGSSLPAWPAAGPDRSPYMKLNEKLELGGILLEERTQFWDDIYGKYYRDPVAPPASPKCQEKS
>CCE016e
KAPVMVYMSGFAYFFDGDYENLYGADYLVKDLVVVTFNHRKDVLGYLNLGIKDVPGNAALRDQVLLLEWVQKNIAAFGGDPDSVTLAGLSSGSAAIAHHLMSPLSTGLFHRAIMLSGVPTCDAILSYKVKEKSFLLGKQLGYDGESAEELLSYLQNLPYEDLIYKMVYVSSEEEQHSQLLKKMSTFVPVIEEDLGQDRFISEDIASALENGLVNKVEVLIGYSDQEALIVVNQYADYMLNLFKNDPLLFVPNKILYQEDIEDKKLAIANSIKEYYLGDKEVSVDNMKEFVQCNSHSCMIYDVLKFAQKVSKLTDTYLLKFSSVSSRNVYGNEGQKYGITGASHGDTVLYMFDPKPLNMVVSADSEEYALITQFVGSLSNFAATGKPTADCPQFDVDSQNYVEFTDSMTCKQGPNSDDIAFWDSIYDQANHPIYPY
>CCE003a
NDTLTNIMRWKRTALLNVVLVVATSALHLTVEHGIHSDQNSTSLAAVDETANSVLVSTITHSEDFAAGDKADAHNTTKEESFTSTESNSYSNSNSVAYGHEPIGDKEKRMNTESLHIRTGDDGDDGDVENNGNDNGDDNGEDNGGDNNDEKLVVDTSSGKVRGHIWRKNENIISYIDIKYGTFNSLFEAPVAPNRSTTVHEIKEHASRCPQLQDDKVVGDKDCLTLSIFKPPNVENASVLVHIHEGNFIGESANPEIYGPEYLIAKQIILVLPNYRLGPLGFLCMQDKTAPGNAALKDLSLALTWVKTNIKKFGGNPGNIAVSGIGTAGALAGYLALSPMSHENVHKVIIESGSVLSHWAIDRDPIDTATRLSSKIENFKSFEEVDLKPLLKAAETVALRPCLEKTDKPFMTETPWKVMENKEIKIPFMMGTAKYAGLHEFLSLTQQTVQELNEDVGLLLPNDLHFTSDDERTRIGNRVKTEYFGEDTISLSSADRLTLYYTDAAYLGPALRTARPLVGSGATVYFYEFSFVGEFNRESHAIESPVEGAVRGDIVGYIFTQDGIVPAENTAERSMVECLVELWTSFINTGTPTSTDITWEKFDNEDPSEEHWLSIDTDVTPSKGVHMPRMTLWTEIYKEYFIERNLAYGMSPSVCTVLLLQAVFFITFFRHAWHFF
>CCE014a
MITAVNDFLEDLRGGRMAEAPVVTVEQGQLQGRVVNSPSGKAFYSFQGIPYAKPPLGSLRFKAPQPPEPWDGIRDASAEGSVSAQIDFFKKEYVGDENCLFLNVYTPNLDGEFLPVMVFIHGGGFVFGSGNSSLYGGDYLVEKDVVVVTLNYRCGVLGFLSLNTPEVPGNAGLKDQVQALRWIKENIHNFGGNSGNITIFGESAGGAAVSLLTASPLTKGLINKAIIQSGTALSYWTVQKTPIENARNLAKSLGCESDDPEEVLDFLNATSARELVKAHEKLTPTELFPEVINAFGVVVEKEFPGVEAVITEPFIDLLTSGRIAETPIMIGSTSLEFAFERRTDDLQRFIPEELNIERNSEQALEIADQIKNLYFKGSHTGVESLPEYFELLSDKTINVDTHRHVQYLINVSKKPIYYYKFDYVGELNISKKVLNTFGLKRAMHMDELGYLFRNDLQKDVEPTTLDIKMRERMLRLWTNFAKGGNPTPDENHYLNVTWLPVTKDNLYYLNLGQELSLGTNPDKEKMDFWDSLYSKYYRIWDHPRSNNDEITLKLSSEPKIIESYSETVTVYSESSEFTESHTYVSETTEIVKENNEIVSETHEFITENNGEPVESNEVITEVIENNEAVLENNDTAVENNEPVVENNDHVVENVEVVEKNEIDHAKVEEKIQEPVKIEESHPSQPPVTAVLNGDRKVQPRPSNEIKMVSRSNGAPKDVIRANDPPEDDLPKNIGVNKFVNFFESLGGKK
>CCE001g
MVVDMFRFLVFILFLVNVLAEDVKIVSLDIGDLRGEKYWQGDFYEFYGVPYATAPTGRDKFKAPLPVKPWEGIKDAKDQYISCEQIYLLEDDSDEEVILDGVEDCLTMNLFVPKIASQDNLVPVLVYIHSGAYSGGNGNMAKFNFLARHDILVVSFNYRLGFKGFACLGTEEIPGNAALKDQLAALKFINKYISKFGGDPKKVTLAGFSVGASMAEILALSKSTNGLIDKLILESGSALSPFAVNRDPINTAKNLAISIGYNNTEKIEDLNEFLLNAPIKDLAVKSKNFYLTNSTFGLAPCIENVIGNTEPILTESPLIIFHKGDYEKIPVLTGFSNMEGISRTIKFDEWSDLMNEKFADFLPADLAFDNDKSRDDFIDKVKKYYFKDEEVTHDTVQGYIDYFSDSMFKYGIIKSAKLHAMKSTRPVFLYEFSYVGKLSFKHYFMDRIKGASHRDQTSYLLDFFEFTNEAKDMDTRDRMTAMWSDFVKYENPTAYESLLIEEKWPKYTNDKQGYMEIGSDLKTKKDLFANEFKLWDEVYEKYYWHPTPLVSKKPINKK
>CCE019a
MSKDDMFAQVQVSQGILKGKVSETVFGKKYYSFEGIPYAKPPVGDLRFRDPQEPESWKGIRDATKPGNKCCQLNPYTQTTIEGSEDCLYLNVYTPSLPGEEIENLPVLFFVHGGRFIFGYGDYYKPDYFLEHNVVLVTINYRLNVLGFLCLHIPEVPGNAGLKDTVFALRWVRDNIEHFNGDFNNVTVFGESAGAGAVASYMTSRMAIGLYHKVIAQSGNSIADVYMIDDDPIEKAKRIAQNLDQQFDDEKSLYEFLVQVPIQDLIVAFSIAEIGRPPSVINAYLLPVVEQPFPGVERFFDEFPRIDFPLQHFDKVPVMTGMNSHEGALFLQKDGDGHIEFEKDYYYFIPKFLHLQKDDDRCAEIESKIKKFYFDDQEVTENLKEQYINMVSDTFFQFPIMLWPDILAKAESDVYMYKFQYSGNLNTRVMKALGISGASHGDMIQYQFYRESKHDKAKETDLKIIKMLAGAWCSFAKNGQPTWAEQETEWIPYTRKGKHVLVIDKNIECVRNPDLDRLRFWKSGTGEMSKL
>CCE006j
MYKLILLLVLIKCLYSEGSDPIVITKKGTIKGLQAKDGYFMFLGVPYALVDESNPFGAALPHPGFNETYEAFDDSVACPQTSRSGALLGTMQCLQLNIYVPNNANLSNKIPVMVFIHGGSFIRGSKMMVNLSPKFLIRNDVIIVSINYRLGPYGFLCVSAPGYSNQGLKDQILALKWVKDNIEAFGGDTSKITAFGQSAGAMTLDLQLLTNKDLVQRVIIQSGTALTTWVIGKRNDSIPVNLASKLGYSGDDVHEALDYLADKKPMDIIQAGVDTGISNAHPLTKPCVETVGDDAYLTDFPVNLQPQVEGMDIMIGHTNKEVMFIYPKDNKEYYENYRFAEELEQGFNIVFDEDNVRHFYTGDQVLSLESQNNIFDFGTDFVFAYPTERSVNRYLKANANKVYRYLFAYEGGRNKNKLLGNFTAPGACHGDDIGYLFEMDTFKGEVPNKDDQKMIDVMTTMWTNFAKYGDPTPSSTDLITTRWEPTEPGSTRRPYLVLDQPITLKYRIFHQRLSFWELYYKLYKNDERGLKK
>CCE018c
MTTRLRTKQGVLVGARRKTTNDFEYDDFLNIPYAKPPVGELRFKNPQPPEPWLGERDATVYNESNLCIQYDIFKQKNRGSEDCLYVNVSTPKVPAAGLLALLPVMVFIHGGGFVFGNGLAKFENGPDYLIEHNVVVVTMNYRLSAYGFLSLDIPEASGNMGLKDQVMALRWVQENIEHFGGDKNDVTIFGISAGAASVEFLMISPLTRGLFHKAILQSGSALNPWALDSPENIRNHTLKLAQELHYQGPLNDYRAIHDHLMNVPAEYIKLAANKATNPSQVKGVYFGFGPTIEKDFGNGEAFLTENPYELLISGKFTKVPVMRGFTDSEGFIEAGTKPQDVKEVTTFKNYMDFWRYTLSTSDATYYNEKLRQAYDSYTGNDIERPAIDFFGEFDFVSGVIASSKLLVKHGVPVYLYEFTYDGSLNLLKALNGVNKTGAAHGDDTAYTIQIEPVPMLTQDDVIVRNRISKLWTNFAKTANPTPKTSPLLPLLWPPYSSSEQFYMVIDKDMSIRAKYADERMQIFEEILDKYHR
>CCE001j
MIVKLCVLLLYLATVLASNEWLEVKTAQGPVRGRKHAAGGTYVFYNVPYATAPRGKDKFKAPLPPAVRSDPYDAVNENIICPQFHLEGEIMPKYLVRHEDCLVATIYVPITEKKDLSVLVYVHGGGFVIGYGDMMRALHLMDKNDMIVITFNYRLGIHGFLCLGTEDVPGNAGMKDQVALLRWVQENIANFGGNPNDVTLAGGSAGSASVDLIMLSKSAEGLFHRVIPESGGNLAAFAVQRDPVEIARSHAKKFNFTKADDINSLEYFYKTAPMDLLTADPFFDRTDATFVFSPCVERDAKDAFLTESPLSILKKGNYKKVPLLYGFANMEGLMRIDFFDYWKNKMNENFADFLPADLQFESEEERDEVINKIKKFYFDDKPVGEDNILGYVDFFSDVLFTYPMLRAVKLHAEAGHDQVYLYEFSYVDENTPVVPHTEVKGANHCAQTTAVMDGNFIDKSELKMTDRYKKVKKMIRELWHNFIKTGKPVPEGSSLPEWPAAGVDRSPHMSINDDLELRGVLLEERTRFWDEIYEKHYKDAMPPPPPPPKSRVEL
>CCE006g
MLVFILFILFCECAFGHDTAVEVDTLDGIVRGYTEGNINYFLGIPYAEVDENNPFADAHPFPHFDEPFVAYDDSVICPQYSGGIKGSIQCLRVNVYTPHNAHPGQPLPVMVFLHGGGFYEGSGSRKDWTPDFLVKRNIILVTVNYRLGPYGNLCIPNTKYNNQGLKDQVLALKWVKRNIGKFAGDANNVVLFGHSAGSMSADIHLLYNNDDLFNKVILQSGQACSTLINDGTPYKTYVKDIGMSDENIDVDRFIKQVSSINVNSYINNTKHYTFRPCIDGNFITSVPPRKNKQNIKIILGATDKEMLFFYRDVTSFERFDFITELDRAFTESVVNEKNIDVIKENYDLKQKNEDKLKDLTIDFGSDLSFNYPTERSIRYYLQNNATVYRYVFKYDGDRNFVKKREHITWPGATHGDELGYLFDIMSSNKITDLHVVDWICLLWTNFAKYGNPTPLPTSHELPITWPPLTATTDSYLQIDKQLSIVNAPYKARMTFWDSFYQQHGRYAKGISLAEQWWTISSS
>CCE006a
QDIILVTLNYRLGPYGFMSLNTPDVPGNQGLKDQRLALKWIKNNIEAFGGDSDKITIFGESAGGASVDLQFLYNQEKLFDKVIMQSGTAICPWAVIEPDTLAPLKLSEHLGFKTSNAEEALAFLATVDTNLVIAAASELDLMFRPTVEEGFDSDDKFIYDYPINVKKTNLRNVPILIGYNSDERLAQYETLPSADFAKLDLFNNHLQYFNLDDESFVEMEALLRHFYIGDEKISENVKNELIKFDSDFWFNHPVQRSIQKYLDGGARNIYQYVFSYDGKRNFVKDRLNVTAAGAAHADEIGYFFDISYMGPPSSEDQVIIDRVTTLWANFVKFGNPTPVTTELLPVQWPPVTKESLNYLNIDSELKVEKRHYKSRMAFWDLFYKLNENAQIGYE
>CCE025a
MFKPIVIFVALNFLLTIYVSDVKSEKQPVVRTPLGEVAGYYMQTRGGRQIAAFTAIPFALPPVGDLRFKAPVPIEPWQETLDATKVSPVCVQRNPYIRQEEIVGQEDCLYLNIYTPITDNDVGEKKKLLPVMVFLHGGGWMCGSGTTEMYGPQFLLDRDVVFVATNYRLGPLGFLSTQDEYCPGNNGLKDQQEALRFLQKTVESFGGDPNSVTIFGESAGGASVHYHMISETSAGLFHKGISESGTALVPWAEAPPGEALRNAFLLAKYLDCPQAPSAKMIECLRTKDSYDIIGTEFSFYKWDYEPMTPFKAVVEPDLPGAFLTRSPRKVPNVPAVPWMTGLTKDEGCLKSVWITAFEGRYHEFMSGFETIAPVTFYYENSPYAEEITQKIRNKYFKENDLQATQQGILNIYSDSYFAYPAIEAIELVFNYTKNPVYLYELTYRGANSFSQIFGDPKGDYGVCHADDLMHLFPIGFLSNPFSPEDLKMSETIVTLWTNFATTGNPNKPVPVPFKWEKATSGSKMEYLELSFKPHMKKDLAPRSRFWGELPLWQNMRSRRYMDEL
>CCE006n
MGKSLWYLLFSLWGCVALSFRDPWEHIEDRKFESLLKRLVYTKKGYITTGLVANGYKRYMGVPYGLVNASNPFGPAEPYPAFKETFYAEKEGILCPQIRNGKPVGVTECLTMNIYVPQNRAASRLPLPVMVWIHGGEFVSGSAEDEADNPTSLLRHGIIVVAVNYRLGIYGFMCLDTPEVPGNQGLKDQTLALRWIRDNIAAFGGDQNKITVFGQNAGGMSVNMHLFSLNEKLFDQAIIQSGSALSYLMMVESDNTIPLKLAEYFGYATSDIHRALNDLSSIDAHSLVKAANDMKITNTFSTNQPFTKPCVEKQFEGVENFITQHPMNMISEKAKEIPIIIGHNANEYYFQCHDKDETFFASYDISKLFELGFNIDTDFNEAIRAVEHFYFGDARIEKEDATKLVDFVTDFIFAHPTQRMAEKFLESGAKDVYRYVFSFFEASHGDELPYLFDSLVSKLNKTDGGIFWKERLQVKHRMVKLWTNFVKHGHPSPEPAAYLPFVWTPITNTTQPYLNIDIDFKMKSRPEHGSMAFWDLFYKLYGKFQKWYINEDKEQQLVFKNSSLKNLHFNSNVQFNTIEIFNMKDEN
>CCE021a
MEGIRPYLVILVLFLINTIQADIIVDTTLGKVAGIEVKSILKNEKYYSFMGIPYAKPPLGKHRFLAPEPHEGWTDVLEAKKERKTCSQMNLPMRPLKKHGFCGQDDCLTLSIYTPKLPSNNELSMPVIVFLYNEHFKVSHNASREYGPDFIVKEDVIVVSIQHRVGSFGFLAFNDEKLPGNNGIRDVIMALKWLQQNIHNFGGDPYSITLMGVDAGAAMVDLLLLSPKAKGLFSKAILQSGTAWNPVHMPTNPVDKATALAKQLERTAVTSTNLLEELSSISSMEIATAESMSVDADEGRKIQSGSVPFGPVVEPDHPEAIITSRPENGPIDIDIPVMIGYNSRESIEINERFLRKPQYLTFADRDFLMVFPIKVDYHFQLNSNSYRKAIEEIKEFYFDEAYVKVSKPGEYLTYVSDVMVFYPIDYALRKYANESSSPVYYYTFDYSGELNMRKNNVMEEAVTMEGTWGATTGDELCYLFVCKPITKLYKKILEDEEAEELKVIRNMVKLWTNFAKSGNPTPQGSDFVWTPASKEDKDCLVISDELQMKKNLHADRIKFWDDFIAKYKALAVDGVVKYDKDEL
>CCE016f
LANEMWDLWKLFFIYFLLTEMLVVSRCVHVKVKQGTLKGIRVRRITGTGEYFSFKGIPYAAPPIGPLRFKDPQPPLSWKDVRDARRHGAICPQINMNTGGNFTGNEDCLFLNVYTPTLTPATPLPVMFFIHGGLYTFGSGNDDKLGPDFLMDYDVVLVTINFRIGVLGFLSLDIPGASGNVGLKDQVAAMVWVKKNIANFGGDPDNVTIFGQSSGASAVTLHLISPLSKGLFKRAIAMSGAFFKDFQSPFINHKRRAFILTEQLGKCTKDPKEALRYLQQVNVKDLVKAKPFVLYNEQPRRELLEIMYFRPIIEKQMKSGNFLSAPPMQLLMDRELNVDDLIFGHTEEEGLYRAITQKEYLFKYHPYDEFMVPVAIANSRSTLEVLKFGTEIRQHYFSKCKLKEDNKTMKELIHFYSDFMYLHHFYGYLKMSTDAGLKVYFYIFTGYTERNIYGKTGNKYGLYSATHTDDLPYLFSGSAYPSVQKGTSSYHIIKQSCKLFTNFAKYGNPYPLDDTFWEPYDKKEKSYLVIDAELIPQSLDDSEYQYTQVTEFWSEIYRNAGFVY
>CCE002a
MFVQVLFVFFLAYAHGLQVNTTEGIVEGSKAVDGDYFAFYGVPYAGPTSGQNRFKMPMPPKPFPGVFRATDSNIFCAQPSSRGLIGIEDCLTLSIFTRNVTSPKPVVVFLNSDEYTNTNNQPMSYRRLVEQNIVFVTMNFRLSIFGFLCLGVQEAPGNAGLKDVLQGLKWIKSNIANFGGDPNNVILMGHASGGALVDLLTLSPQIENLAHKAIVLSGSALAPWAVGYDPVGYANLLGTKLEYDHKTPQVLAQRLINTDINVLHTALNDFKFFNNTPLFAPCVENPKLSPNHTVLGDAPINILRSGKYVQIPVIYGYTNREGTMRAEEADFGNWLTLMQTNFTSFLQVDLKLANNKTAVAASIRDFYFGSSAISMGTIEDFLDYQGDTLVLVSTIRGAKERALTSKSEVRLMEFAYLGTLNSNWIHNQIPLSGAAHGAFLNYLFGYDLRPADEAVSRALVGRVSAFAYNWSNNTWAAITKDSTNYLYYGGNGAPTANNTSIYVEEPRFNPHVQRMSFWNNLYEKFYVAPTQPSSSNIIVSSLLFIMLCQMALRLY
>CCE001q
MRLGAVGVVLTVSTVTYVAVARPTPVPRVHRDVVTLQGTVRGYLASNPPHFAYYGIPYAGSLTQGDRFKDPQPPPKWGGIFEALHKIKCPQVKAAGDENCLVVNIFTPQKQDATLLPVVVFVHGGDLQSGWGAHRPPALFLEEGNNVIVTFNYRLGRLGFLCLRTPDVPGNAGLKDQIAALYWVHRNIHQFGGNPQDVTVYATEAAAITVQLILLSELVEGFLHKVILESGSVLSPAALTYDPLGTAYTGASFLGYTGSDDPDELYQFYLKASDEELVTIPEIFCPCVDNTTDNVHNLIDVDPMRKLEDGLFTNVPMILTFTPRDTASILGTDLKKFEKPPDHFEYLLPHNLEFKNEKVKSEVAKIVKKFYFPEDFTRNSMVHNYAYYAQDILVEYPIIKVAMMFAAKSAYPVYVMKFTLPKVNEDSDKPESTNLDTILDYLHKDKAQTNLFGELVTMLLRNFKTLGDPTPLTTAFIPLIWQSVHTEGDSQIHISDVQVLHLGPTRLTVSPHHNPRLKFWDKVYTKFHRAHKVSDEETEDMLNSKEEEEDHDDNDLYKLVFSEEK
>CCE016h
EQNYHVPVAKIETNLTYFWAVLYAIPTFVKLLKPYLVSFTCSQAPQPPLPWKGIRSAKEFGSICYQKDFESQTKTTGSEDCLFLNVYTPELKPQKPLPVMFFIHGGGFYSGSGNDDMYGPEFLVRQGVILVTINYRLEVLGFLCLDTEEVPGNAGMKDQVAALQWVNKNISNFGGDPKNITIFGESAGGASVGYHLVSPLTKGLFQRAICQSGITTCWWAKVFKPRLRALALARQLGYNAEKDGEDLYEFFKSQPVEKLAGVKVPLFYSEQHRASFELYFGIVSEKQFGNNEYFFHGNIFDYLKNGIHEGVQVITGYTADDGVLLHVFDKDGKMLEQANELDIFFTPRHIALNCSLKEQIEAGHKIKEFYMCNEDIDTDCERLSRFQTTEMFLYGIIKWMKICSQRNKTYLYKFTCKSDRNAAVRLMGLEAVTQGKEVSCHLDDLFYIFNSKVLDAKVDMDSKTFQIIDNVTKLWTNFAKYGNPTPDNSLGVKWNPYTLDKEEYLDIGNDLQTGSAPDRDEFLFWESIFKEFTPEYVDKVY
>CCE022a
MYREVYVFFVLFSRILSYKIEVTVKQGKLIGHREATVFDKRLYFVFYGVPYAKPPLGKLRFKDPQPEAKWAGIYDASTEFHGACAQAHIVHKHGLFGTEDCLYLNIYTPVIPKTEDAVLKPVIVWLHGYAFTSSFSHIHGADFLIDNDVVLVTITHRVGVFGFLKINDDDSHANMGLKDIVLALKWIRKNIKQFGGNKDNITLMGSNSAATFISLLLLTEASKLFSKIILQSGTLYSASILQGDHKLERKRLKQELKKKGVILSKALTKDVVDASQRIYSRSEVENFQRPVVPFTPILEPKSKSSLLTESPKDFFDIMKRKKIKPLLMGFNTQESISEVIPFIHNPYYLRLFRKFFKYMVPFHDGCSYNTTSREYMRVSEEIKDRYFKGGITEQSLEHFLRYTSDLIKYPIIKFINIYLKLIKANTKKIFMYKFDYRGSLNAVKATSLGVSNAKIKGVATGDEICYVLKCEPLWEDYVKMTRDDVNTDKTVIKEMSLLWTNFAKYGDPTPANYTGNTTWPPMSVDGSNILLIRKTFNTIDFRAETLIYRFWNHIYDRFYQNHHCKPTHDEL
>CCE012a
MAFSLLFILFLFIDFRQVICKFNKTMIVNTQQGQIEGYLVPSKIYYEFCGIRYAITKNRYTAPIEPPMHKGVFRAEDRLVFCPQFQGQDIFAKASDNEDCLVLNVYVPSWTNITSLPVIVFLHGGDFGVGSSSPTLYGPKYLMTKENILVTVNYRLNAFGFLNLGTKEAPGNAGLKDIRAALRWIKNNIRNFGGDDKTVMVLGQGSGGIAAIYLTLSRSCKGLFHRIVSLSGTLFSATSFDPFPLATASQVAKALGLXSMDPEELTSLYLKVPINKLEKAISHQMNAKSTFLPSVEKYLDDDPFLTDTPFNVMYSDDFNPVPAIFGLNTVEGIITILDYYTFTSKTDRILNGDYSVLDQRNFNVPTTIIGDLRKELMKLYFPGVNNEQTATGSFIQYNTDFQYIGPMAFFTEAYTNNSKVDVFQYVFNYKGKRNLGTLLTGTSALPSTTNMDDLFYIFDLEKPALYTNTDDASVVSLMIELCNRFAKHGHPTPDDKSDGWLPYPKVMELNPPNFRHVKPLNKDGAEYWRDCFDNFGIEIN
>CCE006k
MWSIVLLISISELVQGLSRMDPLVSTRSGLIRGLRINGGYAQFLGIPYAEVDKSNPFGPAFPHPGFDNVFKAYESNMCPQVSNNVSVGTINCLTLNIYVPDAATSQNSLPVMVWIHGGYFVIGSGDSIGIPEYLLVDDVIVISINYRLGIYGFMCLDIPEVSGNQGLRDQVLALRWINENIDAFGGDPRKITIFGESAGGISVNLHLLSSYETLFQRAIIQSGPAVSPWVMQESDNTVPIKLAKALDFATDDITEAINFLATVQPSTLVKMAYDLKLTSYVTLEDSPATLPCIENKMEGVEHFITAHTLNIETSQLRNIPVIIGVNSNEMAMGYVNARRDFFMHYDFNIINSVIDLKEKLVEAIGDIRHFYIGDEDTGDKVKDEIQNFSSDVLFNYPTEKMAEKLLKLGAKSVFRYIFSYSGDRNIMKLRLKLNNTGAVHADELGYLFDSDELNGDNNPRDQLMIERMTMMWTNFAKYGDPTPTTSDLLPVKWAPITKTTQRYLNLDSELTLEGRPFHDRMAFWDIFHKLYGNERRKKSSESDSAYYKK
>CCE023a
FSVSNSDSVYIIETNGTKIIGRKLVSVFDNKPFVAFWKIPYAAPPLGKLRFKPPNPIRWFNKPVYNYSVSYNESCALGFTEDCLYLSIYTPIKKHAFLFPIIVWIHEYAYTHGPDFLIDENVIVITVSFRTTIFGFLNTGDNFASGNMGAKDILTSLRWIRDNIGYFNGDINKVTVFGSGSTAPIVASLLLSAAGEDLFSRVIIQDGSALSPADYRSYNFEIMNKLYWNLNGPFEKFNRTKLYELLSKSSVKQLFAASYDLFDSTEVRDNQRLINSFSPTVEVSGKGAFMNKFPFEVYKRKITNNAVEVMIGYTNLDSLHKLDGFVRNKKLLKYLNYNFQYLLPFEGRRDEYGSKLYRKIRRNIMDFYFVNGTVGERSLRRYAKYVSDQVIYPILRQASLHSQVSCNNVYLYRFTHRGPFNIVWNTYLRNVNLNGATSGDEICYQFKCKSLRTAYNTVEASNERLFIKKIARLLANFAKHGNPTPHSADPVLEDLQWLPLDPTKSMRVLNIGSTLKMIKLPED
>CCE006m
RGLQFGDGYAKFLGVPYGVVDPNNPFGPSVPHQGFENTFEAYESKSCPHTQFNSNAAVGTIDCLTVDIYVPSNSRNPLPVMVWIHGGAFIGGSNGDEANEPVSLLKHDVIVVAVNYRLGIYGFMCLDIPEVPGNQGLKDQTLALRWVHDNIAAFGGDENKITIFGESAGGMSVNMHLFSLNEKLFDQAIIQSGPALSYWMMVESNNTIPSRLAEELGFVTSDINEALRYLATVDPHLLVQVAKDLKISSGSGNDQPLTKPCVEKEFEGVENFITEHPMNTKSTKVSRTPIIIGNTAREFFFQYAYQDEKFFESFDIKTLFEMGFNVDSDFKEAIDDVKHFYLGDEKIQQKVVEALIDFGTDLIFGHSTQRMAEKLLESGADKVYRFIFSYREASHGDELRYLFDSTMGKSEDEPDSEKASVKTRLTTLWTNFAKYGNPTPTSTDLLPFTWTPITKTSQPYLDMDAEFTIKSRPAHDRMAFWDIFYKLYGKHQKWYKEQ
>CCE006c
NNVTAFGGSAGGISINLHLVSPYEKLFEKAIIESGTVYMRFWLSEVDYTIPIRIAKELGFNTTDKLEAVKYLSKIDPLVVLNTVNELKHDGVNVKSEINRKTVPYVEKKFEGVDNLVTDKMANILSSNKVETTPILLGDNSNEAAVVIHAADDEFYKRFDFGRHLSLGFDFKGPVPEEVVKSVKDFYIKDDNLDTLKDDVLKFMSDFYFSHPTQKTQEFLLDIGARSLYRYMFSYSGDRNMIKAINNFTVNGATHGDELGYLFSYDIFGKANPRDQIMVDRMVTIWTNFAKYGNPTPTKTDLLPIKWEPTTKSSPKYVDIDLDLTLGTVPFPERMEFWTKFYERYGQYQI
>CCE001l
VYALDLFYRTASLELLTSLTLFDETDSTFVFSPCVERITGTEAFLIDSPLRILKKGNYVKVPILYGFSSMEGLLRIDMFDIWKDMMNKKFSDFLPADLGFKSDTEKEQVAQTVKNFYFGKEPVQRETIFGYIDFFSDVLFTYPMLRAVKLHAEAGHHEVYLYEYTFSDNGSTTDSHSIKRSAEHGAQSMAWLDNMNGKSESFSTPEYRNMRAIVREIWHSFIVSGKPVPEDSILPEWPAAGAGRAPYLSLDLNVQLHNMYVEESTKFWDGIYQKYYRDASPPPAPNNDIPKPYSYNNSLEFFSY
