# Supplementary material for: Transcriptome Analysis of Gene Families Involved in Chemosensory Function in Spodoptera littoralis (Lepidoptera: Noctuidae)
Source: BMC Genomics. 2019 May 28;20:428. doi: 10.1186/s12864-019-5815-x (PMC6540431; doi:10.1186/s12864-019-5815-x)
Supplement: Supplementary file 20 — S. littoralis SNMP protein sequences. Contains updated amino acid sequences for all annotated S. littoralis sensory neuron membrane proteins. (TXT 1 kb) [file 12864_2019_5815_MOESM20_ESM.txt]

>SlitSNMP1
MLLPKELKYAAIAGGVAIFGLIFGWVLFPTILKSQLKKEMALSKKTDVRQMWEKIPFPLDFKVYIFNYTNAEEVAKGAVPILKEIGPYHFDEWKEKVDVEDHEEDDTITYKRRDVFYLNPELTAPGLTGEEIVVIPHVFMLGMALTVQREKPAMLNMVGKAMNGIFDDPPDIFLRVKAMDILFRGMIINCARTEFASKATCTALKKEGVSGLVLEPNNQFRFSIFGTRNNTIDPHVITVKRGIKNVMDVGQVVAVDGHTEQTIWKDTCNEYQGTDGTVFPPFLTENDRLQSFSTDLCRSFKPWYQKKSSYRGIKTNRYVANIGNLAEDPELQCFCPQPDKCPPKGLMDLAPCIKAPMYASMPHFLDSDPALLSKVKGLNPDVNAHGIEIDFEPISGTPLVARQRIQFNIQLLKTDKLDLCKDLSGDIVPLFWIEEGLALNKTFVNMLKHQLFIPKRVVGVLRWWMVSFGSLGAVIGIVFHFRDHIMRLAVSGDSKVSKVTPEEVEEQKDISVIGPAQEPAKINI

>SlitSNMP2
MLGKHSKLIFAVSMGFLVVAVIMAAWGFQKIVDKQIQKNVQLENNSMMFDKWLKLPMPLEFKVYIFNVTNVEEVNQGEKPILNEIGPYVYKQYRERTILGYGPNDTIKYMLRKRFEFDPEASGDLTEHDEVTVINFSYLAAVLTVHDMMPSFVGMVNKALEQFFPSLEDAFLRVKVKDLFFDGIYLNCDGDNAALGLVCGKIKSDTPPTMRPAEGANGFYFSMFSHMNRTETGPYEMIRGRENMYELGNIVSYKEQKVMPMWGDKYCGQINGSDSSIFPPIKEGNVPKKLYTFEPDICRSVYVDLVGKKEIFNISAYYYEISESAFAAKSANPNNKCFCKKNWSANHDGCLLMGLLNLMPCQGAPAIASLPHFFLGSEELLEYFGSGIMPDKEKHNTYVYIDPTSGVVLSGLKRLQFNIELRQIDTVPQLKRVPTGLFPMLWLEEGATIPASIQQELRDSHKLIGYVEVARWFLLTAAIIAVVTSAVAVARANALLSWPRNSNSVSFILGPSVTQVNKGN
