# Supplementary material for: Transcriptome Analysis of Gene Families Involved in Chemosensory Function in Spodoptera littoralis (Lepidoptera: Noctuidae)
Source: BMC Genomics. 2019 May 28;20:428. doi: 10.1186/s12864-019-5815-x (PMC6540431; doi:10.1186/s12864-019-5815-x)
Supplement: Supplementary file 22 — PCR primer sequences and expected fragment sizes. (XLSX 10 kb) [file 12864_2019_5815_MOESM22_ESM.xlsx]

## Sheet: Sheet1
Primers				Expected Fragment Size (base pairs)
SlitRPL8-F	ATGCCTGTGGGTGCTAT			189
SlitRPL8-R	TGCCTCTGTTGCTTGATG			"
SlitOrco-F	CATGGCCCAGTACTCCGATG			602
SlitOrco-R	TGGAAGAAGCACGGAACAGC			"
SlitOR14-F	CTGCGTATGACCGAACAATGGC			436
SlitOR14-R	ATCGCGTCCGATATACGTTCTGC			"
SlitOR25-F	ATGGGTCTCATCAAAAAC			1251
SlitOR25-R	TTAATCATGGCGGAAACG			"
SlitGR1-F	ATGAACAAAGAACATGGATTTCGGGT			1395
SlitGR1-R	TTATTCTCCATCTTCATCGTCGAAATCAT			"
SlitGR2-F	TAATGGACGGATTCCTCCTGAGA			608
SlitGR2-R	GCTATCATGCTGATTGCCGAAGTAAG			"
SlitGR3-F	TATGCTCGGAGGCTACTGGT			602
SlitGR3-R	CATCTTGGCTCTGTGACTCGTC			"
SlitGR230-F1	ATGAAGGTGATAAAAATGATGCAAAGG			817
SlitGR230-R1	CCATTTCAACCAATCCATCA			"
SlitIR8a-F	GTATGGTTAAGCATCGTGGC			620
SlitIR8a-R	TCAGCCGAATCGTGTATGAA			"
SlitGOBP1-F	ACAAGTGTCGCCAGGAGAGT			381
SlitGOBP1-R	CCTCAGCTTCCATGATGAACT			"
SlitGOBP2-F	AGCTCTCGAGGAGTGCAGAG			370
SlitGOBP2-R	CACAGCTTCAATCATGGCGACTT			"
SlitPBP1-F	AGTGTACGCGCTGTACCTGA			388
SlitPBP1-R	GAAGCACTTGGCTACCTCCAG			"
SlitPBP2-F	GGACTCTGTGACGACGGACT			351
SlitPBP2-R	ACTTCAGCAAGCACCTCTCC			"
SlitPBP3-F	CGCTCGTGGTGTTAACAGTGG			375
SlitPBP3-R	GCACACGGAGACACTCGTCAT			"
SlitPBP4-F	CAAGGCAGGAACGAGGTTAGC			390
SlitPBP4-R	CAACTGGACTATCCCGAAGCG			"
SlitSNMP1-F	GACCGCCTTCAATCTTTCTCCAC			670
SlitSNMP1-R	TGTCCTTCTGCTCCTCCACT			"
SlitSNMP2-F	GCAGGTCCGTCTATGTGGAT			566
SlitSNMP2-R	GGCTGACGTCACAACTGCTA			"
